# Supplementary material for: Retrospective in silico mutation profiling of SARS-CoV-2 structural proteins circulating in Uganda by July 2021: Towards refinement of COVID-19 disease vaccines, diagnostics, and therapeutics
Source: PLoS One. 2022 Dec 22;17(12):e0279428. doi: 10.1371/journal.pone.0279428 (PMC9778641; doi:10.1371/journal.pone.0279428)
Supplement: S1 Table — Out of 141 families realized, Delta variant family had the largest size (n = 91). (XLSX) [file pone.0279428.s003.xlsx]

## Sheet: Sheet1
	Spike protein sequence families
Family S/N	Spike protein Sequence family (Frequency)	Family member S/N	Parent Genome GISAID Accession ID	Submitting Laboratory
1	Wuhan type strain (n=24)	1	EPI_ISL_451184	MRC/UVRI & LSHTM Uganda Research Unit, Uganda Virus Research Institute (MRC/UVRI & LSHTM)
		2	EPI_ISL_451193	MRC/UVRI & LSHTM
		3	EPI_ISL_451199	MRC/UVRI & LSHTM
		4	EPI_ISL_737934	MRC/UVRI & LSHTM
		5	EPI_ISL_737951	MRC/UVRI & LSHTM
		6	EPI_ISL_737957	MRC/UVRI & LSHTM
		7	EPI_ISL_737959	MRC/UVRI & LSHTM
		8	EPI_ISL_737962	MRC/UVRI & LSHTM
		9	EPI_ISL_737939	MRC/UVRI & LSHTM
		10	EPI_ISL_737935	MRC/UVRI & LSHTM
		11	EPI_ISL_737970	MRC/UVRI & LSHTM
		12	EPI_ISL_737974	MRC/UVRI & LSHTM
		13	EPI_ISL_737975	MRC/UVRI & LSHTM
		14	EPI_ISL_737976	MRC/UVRI & LSHTM
		15	EPI_ISL_737990	MRC/UVRI & LSHTM
		16	EPI_ISL_737997	MRC/UVRI & LSHTM
		17	EPI_ISL_738000	MRC/UVRI & LSHTM
		18	EPI_ISL_738010	MRC/UVRI & LSHTM
		19	EPI_ISL_738011	MRC/UVRI & LSHTM
		20	EPI_ISL_738022	MRC/UVRI & LSHTM
		21	EPI_ISL_954241	MRC/UVRI & LSHTM
		22	EPI_ISL_1469329	MRC/UVRI & LSHTM
		23	EPI_ISL_2346389	MRC/UVRI & LSHTM
		24	EPI_ISL_2346395	MRC/UVRI & LSHTM
2	D614G (n=42)	1	EPI_ISL_1652066	Molecular Biology Laboratory, Department of Immunology and Molecular Biology, College of Health Sciences, Makerere University (MAKCHS)
		2	EPI_ISL_451186	MRC/UVRI & LSHTM
		3	EPI_ISL_451192	MRC/UVRI & LSHTM
		4	EPI_ISL_451195	MRC/UVRI & LSHTM
		5	EPI_ISL_451197	MRC/UVRI & LSHTM
		6	EPI_ISL_451202	MRC/UVRI & LSHTM
		7	EPI_ISL_737946	MRC/UVRI & LSHTM
		8	EPI_ISL_737948	MRC/UVRI & LSHTM
		9	EPI_ISL_737949	MRC/UVRI & LSHTM
		10	EPI_ISL_737950	MRC/UVRI & LSHTM
		11	EPI_ISL_737952	MRC/UVRI & LSHTM
		12	EPI_ISL_737955	MRC/UVRI & LSHTM
		13	EPI_ISL_737964	MRC/UVRI & LSHTM
		14	EPI_ISL_737965	MRC/UVRI & LSHTM
		15	EPI_ISL_737966	MRC/UVRI & LSHTM
		16	EPI_ISL_737971	MRC/UVRI & LSHTM
		17	EPI_ISL_737972	MRC/UVRI & LSHTM
		18	EPI_ISL_737973	MRC/UVRI & LSHTM
		19	EPI_ISL_737978	MRC/UVRI & LSHTM
		20	EPI_ISL_737979	MRC/UVRI & LSHTM
		21	EPI_ISL_737981	MRC/UVRI & LSHTM
		22	EPI_ISL_737983	MRC/UVRI & LSHTM
		23	EPI_ISL_737942	MRC/UVRI & LSHTM
		24	EPI_ISL_737943	MRC/UVRI & LSHTM
		25	EPI_ISL_737944	MRC/UVRI & LSHTM
		26	EPI_ISL_737987	MRC/UVRI & LSHTM
		27	EPI_ISL_737988	MRC/UVRI & LSHTM
		28	EPI_ISL_737999	MRC/UVRI & LSHTM
		29	EPI_ISL_738003	MRC/UVRI & LSHTM
		30	EPI_ISL_738004	MRC/UVRI & LSHTM
		31	EPI_ISL_738009	MRC/UVRI & LSHTM
		32	EPI_ISL_738012	MRC/UVRI & LSHTM
		33	EPI_ISL_738013	MRC/UVRI & LSHTM
		34	EPI_ISL_738017	MRC/UVRI & LSHTM
		35	EPI_ISL_738019	MRC/UVRI & LSHTM
		36	EPI_ISL_738020	MRC/UVRI & LSHTM
		37	EPI_ISL_738023	MRC/UVRI & LSHTM
		38	EPI_ISL_954242	MRC/UVRI & LSHTM
		39	EPI_ISL_1469427	MRC/UVRI & LSHTM
		40	EPI_ISL_1469428	MRC/UVRI & LSHTM
		41	EPI_ISL_1469431	MRC/UVRI & LSHTM
		42	EPI_ISL_2346392	MRC/UVRI & LSHTM
3	Del H69-V70, D614G (n=3)	1	EPI_ISL_1652055	MAKCHS
		2	EPI_ISL_737941	MRC/UVRI & LSHTM
		3	EPI_ISL_1469417	MRC/UVRI & LSHTM
4	T859S (n=1)	1	EPI_ISL_451183	MRC/UVRI & LSHTM
5	D614G, P1162S (n=1)	1	EPI_ISL_451198	MRC/UVRI & LSHTM
6	D614G, V1122L (n=1)	1	EPI_ISL_451201	MRC/UVRI & LSHTM
7	D614G, D936Y (n=2)	1	EPI_ISL_737947	MRC/UVRI & LSHTM
		2	EPI_ISL_737963	MRC/UVRI & LSHTM
8	T1066N (n=3)	1	EPI_ISL_737953	MRC/UVRI & LSHTM
		2	EPI_ISL_737961	MRC/UVRI & LSHTM
		3	EPI_ISL_737969	MRC/UVRI & LSHTM
9	A1174V (n=3)	1	EPI_ISL_737954	MRC/UVRI & LSHTM
		2	EPI_ISL_737956	MRC/UVRI & LSHTM
		3	EPI_ISL_737958	MRC/UVRI & LSHTM
10	D614G, E1111Q (n=2)	1	EPI_ISL_737960	MRC/UVRI & LSHTM
		2	EPI_ISL_737968	MRC/UVRI & LSHTM
11	T95I, D614G (n=1)	1	EPI_ISL_737977	MRC/UVRI & LSHTM
12	K558N (n=2)	1	EPI_ISL_737980	MRC/UVRI & LSHTM
		2	EPI_ISL_738006	MRC/UVRI & LSHTM
13	Del H69-V70, L849F (n=1)	1	EPI_ISL_737940	MRC/UVRI & LSHTM
14	D614G, A688S, S939F (n=1)	1	EPI_ISL_737982	MRC/UVRI & LSHTM
15	D614G, M1229I (n=1)	1	EPI_ISL_737984	MRC/UVRI & LSHTM
16	S704L (n=1)	1	EPI_ISL_737985	MRC/UVRI & LSHTM
17	F157L, V367F, Q613H (n=58)	1	EPI_ISL_737986	MRC/UVRI & LSHTM
		2	EPI_ISL_737991	MRC/UVRI & LSHTM
		3	EPI_ISL_737992	MRC/UVRI & LSHTM
		4	EPI_ISL_737993	MRC/UVRI & LSHTM
		5	EPI_ISL_737994	MRC/UVRI & LSHTM
		6	EPI_ISL_737995	MRC/UVRI & LSHTM
		7	EPI_ISL_738005	MRC/UVRI & LSHTM
		8	EPI_ISL_738007	MRC/UVRI & LSHTM
		9	EPI_ISL_738008	MRC/UVRI & LSHTM
		10	EPI_ISL_738016	MRC/UVRI & LSHTM
		11	EPI_ISL_738025	MRC/UVRI & LSHTM
		12	EPI_ISL_738026	MRC/UVRI & LSHTM
		13	EPI_ISL_738027	MRC/UVRI & LSHTM
		14	EPI_ISL_738028	MRC/UVRI & LSHTM
		15	EPI_ISL_738029	MRC/UVRI & LSHTM
		16	EPI_ISL_738030	MRC/UVRI & LSHTM
		17	EPI_ISL_738031	MRC/UVRI & LSHTM
		18	EPI_ISL_738032	MRC/UVRI & LSHTM
		19	EPI_ISL_738033	MRC/UVRI & LSHTM
		20	EPI_ISL_738034	MRC/UVRI & LSHTM
		21	EPI_ISL_738035	MRC/UVRI & LSHTM
		22	EPI_ISL_738036	MRC/UVRI & LSHTM
		23	EPI_ISL_738037	MRC/UVRI & LSHTM
		24	EPI_ISL_954231	MRC/UVRI & LSHTM
		25	EPI_ISL_954243	MRC/UVRI & LSHTM
		26	EPI_ISL_954244	MRC/UVRI & LSHTM
		27	EPI_ISL_954245	MRC/UVRI & LSHTM
		28	EPI_ISL_954246	MRC/UVRI & LSHTM
		29	EPI_ISL_954247	MRC/UVRI & LSHTM
		30	EPI_ISL_954248	MRC/UVRI & LSHTM
		31	EPI_ISL_954249	MRC/UVRI & LSHTM
		32	EPI_ISL_954250	MRC/UVRI & LSHTM
		33	EPI_ISL_954251	MRC/UVRI & LSHTM
		34	EPI_ISL_954252	MRC/UVRI & LSHTM
		35	EPI_ISL_954253	MRC/UVRI & LSHTM
		36	EPI_ISL_954240	MRC/UVRI & LSHTM
		37	EPI_ISL_954232	MRC/UVRI & LSHTM
		38	EPI_ISL_954233	MRC/UVRI & LSHTM
		39	EPI_ISL_954234	MRC/UVRI & LSHTM
		40	EPI_ISL_954235	MRC/UVRI & LSHTM
		41	EPI_ISL_954236	MRC/UVRI & LSHTM
		42	EPI_ISL_954237	MRC/UVRI & LSHTM
		43	EPI_ISL_954238	MRC/UVRI & LSHTM
		44	EPI_ISL_954239	MRC/UVRI & LSHTM
		45	EPI_ISL_1469326	MRC/UVRI & LSHTM
		46	EPI_ISL_1469331	MRC/UVRI & LSHTM
		47	EPI_ISL_1469338	MRC/UVRI & LSHTM
		48	EPI_ISL_1469348	MRC/UVRI & LSHTM
		49	EPI_ISL_1469349	MRC/UVRI & LSHTM
		50	EPI_ISL_1469350	MRC/UVRI & LSHTM
		51	EPI_ISL_1469351	MRC/UVRI & LSHTM
		52	EPI_ISL_1469355	MRC/UVRI & LSHTM
		53	EPI_ISL_1469365	MRC/UVRI & LSHTM
		54	EPI_ISL_1469400	MRC/UVRI & LSHTM
		55	EPI_ISL_1469422	MRC/UVRI & LSHTM
		56	EPI_ISL_1469423	MRC/UVRI & LSHTM
		57	EPI_ISL_1469424	MRC/UVRI & LSHTM
		58	EPI_ISL_1469426	MRC/UVRI & LSHTM
18	H146Q, D614G (n=1)	1	EPI_ISL_737996	MRC/UVRI & LSHTM
19	V16F, D614G (n=1)	1	EPI_ISL_737998	MRC/UVRI & LSHTM
20	F157L, G184V, V367F, Q613H (n=3)	1	EPI_ISL_738001	MRC/UVRI & LSHTM
		2	EPI_ISL_954254	MRC/UVRI & LSHTM
		3	EPI_ISL_954228	MRC/UVRI & LSHTM
21	F157L, G261V, V367F, Q613H (n=1)	1	EPI_ISL_738002	MRC/UVRI & LSHTM
22	E1202Q (n=2)	1	EPI_ISL_737945	MRC/UVRI & LSHTM
		2	EPI_ISL_2346396	MRC/UVRI & LSHTM
23	R21K, D614G (n=2)	1	EPI_ISL_738014	MRC/UVRI & LSHTM
		2	EPI_ISL_738015	MRC/UVRI & LSHTM
24	D614G, D796Y (n=1)	1	EPI_ISL_738018	MRC/UVRI & LSHTM
25	L452R, D614G (n=2)	1	EPI_ISL_738021	MRC/UVRI & LSHTM
		2	EPI_ISL_738024	MRC/UVRI & LSHTM
26	D614G, H1101Y (n=6)	1	EPI_ISL_738038	MRC/UVRI & LSHTM
		2	EPI_ISL_738039	MRC/UVRI & LSHTM
		3	EPI_ISL_738040	MRC/UVRI & LSHTM
		4	EPI_ISL_738041	MRC/UVRI & LSHTM
		5	EPI_ISL_738042	MRC/UVRI & LSHTM
		6	EPI_ISL_738043	MRC/UVRI & LSHTM
27	F157L, V367F, Q613H, P681R (n=51)	1	EPI_ISL_954255	MRC/UVRI & LSHTM
		2	EPI_ISL_954229	MRC/UVRI & LSHTM
		3	EPI_ISL_954267	MRC/UVRI & LSHTM
		4	EPI_ISL_954257	MRC/UVRI & LSHTM
		5	EPI_ISL_954258	MRC/UVRI & LSHTM
		6	EPI_ISL_954281	MRC/UVRI & LSHTM
		7	EPI_ISL_954291	MRC/UVRI & LSHTM
		8	EPI_ISL_954292	MRC/UVRI & LSHTM
		9	EPI_ISL_954293	MRC/UVRI & LSHTM
		10	EPI_ISL_954294	MRC/UVRI & LSHTM
		11	EPI_ISL_954295	MRC/UVRI & LSHTM
		12	EPI_ISL_954296	MRC/UVRI & LSHTM
		13	EPI_ISL_954300	MRC/UVRI & LSHTM
		14	EPI_ISL_954276	MRC/UVRI & LSHTM
		15	EPI_ISL_954278	MRC/UVRI & LSHTM
		16	EPI_ISL_954279	MRC/UVRI & LSHTM
		17	EPI_ISL_954280	MRC/UVRI & LSHTM
		18	EPI_ISL_1469313	MRC/UVRI & LSHTM
		19	EPI_ISL_1469314	MRC/UVRI & LSHTM
		20	EPI_ISL_1469317	MRC/UVRI & LSHTM
		21	EPI_ISL_1469319	MRC/UVRI & LSHTM
		22	EPI_ISL_1469320	MRC/UVRI & LSHTM
		23	EPI_ISL_1469321	MRC/UVRI & LSHTM
		24	EPI_ISL_1469323	MRC/UVRI & LSHTM
		25	EPI_ISL_1469343	MRC/UVRI & LSHTM
		26	EPI_ISL_1469347	MRC/UVRI & LSHTM
		27	EPI_ISL_1469353	MRC/UVRI & LSHTM
		28	EPI_ISL_1469354	MRC/UVRI & LSHTM
		29	EPI_ISL_1469357	MRC/UVRI & LSHTM
		30	EPI_ISL_1469360	MRC/UVRI & LSHTM
		31	EPI_ISL_1469369	MRC/UVRI & LSHTM
		32	EPI_ISL_1469377	MRC/UVRI & LSHTM
		33	EPI_ISL_1469385	MRC/UVRI & LSHTM
		34	EPI_ISL_1469391	MRC/UVRI & LSHTM
		35	EPI_ISL_1469393	MRC/UVRI & LSHTM
		36	EPI_ISL_1469395	MRC/UVRI & LSHTM
		37	EPI_ISL_1469399	MRC/UVRI & LSHTM
		38	EPI_ISL_1469403	MRC/UVRI & LSHTM
		39	EPI_ISL_1469408	MRC/UVRI & LSHTM
		40	EPI_ISL_1469410	MRC/UVRI & LSHTM
		41	EPI_ISL_1469411	MRC/UVRI & LSHTM
		42	EPI_ISL_1469412	MRC/UVRI & LSHTM
		43	EPI_ISL_1469413	MRC/UVRI & LSHTM
		44	EPI_ISL_1469415	MRC/UVRI & LSHTM
		45	EPI_ISL_1469418	MRC/UVRI & LSHTM
		46	EPI_ISL_2348635	MRC/UVRI & LSHTM
		47	EPI_ISL_2348637	MRC/UVRI & LSHTM
		48	EPI_ISL_2348638	MRC/UVRI & LSHTM
		49	EPI_ISL_2348634	MRC/UVRI & LSHTM
		50	EPI_ISL_2346400	MRC/UVRI & LSHTM
		51	EPI_ISL_2690464	MRC/UVRI & LSHTM
28	R102I, F157L, V367F, Q613H, P681R (n=39)	1	EPI_ISL_954261	MRC/UVRI & LSHTM
		2	EPI_ISL_954262	MRC/UVRI & LSHTM
		3	EPI_ISL_954264	MRC/UVRI & LSHTM
		4	EPI_ISL_954259	MRC/UVRI & LSHTM
		5	EPI_ISL_954260	MRC/UVRI & LSHTM
		6	EPI_ISL_954269	MRC/UVRI & LSHTM
		7	EPI_ISL_954227	MRC/UVRI & LSHTM
		8	EPI_ISL_954270	MRC/UVRI & LSHTM
		9	EPI_ISL_955136	MRC/UVRI & LSHTM
		10	EPI_ISL_954283	MRC/UVRI & LSHTM
		11	EPI_ISL_954284	MRC/UVRI & LSHTM
		12	EPI_ISL_954285	MRC/UVRI & LSHTM
		13	EPI_ISL_954286	MRC/UVRI & LSHTM
		14	EPI_ISL_954287	MRC/UVRI & LSHTM
		15	EPI_ISL_954290	MRC/UVRI & LSHTM
		16	EPI_ISL_954298	MRC/UVRI & LSHTM
		17	EPI_ISL_954299	MRC/UVRI & LSHTM
		18	EPI_ISL_954226	MRC/UVRI & LSHTM
		19	EPI_ISL_1469316	MRC/UVRI & LSHTM
		20	EPI_ISL_1469322	MRC/UVRI & LSHTM
		21	EPI_ISL_1469361	MRC/UVRI & LSHTM
		22	EPI_ISL_1469362	MRC/UVRI & LSHTM
		23	EPI_ISL_1469363	MRC/UVRI & LSHTM
		24	EPI_ISL_1469364	MRC/UVRI & LSHTM
		25	EPI_ISL_1469367	MRC/UVRI & LSHTM
		26	EPI_ISL_1469368	MRC/UVRI & LSHTM
		27	EPI_ISL_1469370	MRC/UVRI & LSHTM
		28	EPI_ISL_1469376	MRC/UVRI & LSHTM
		29	EPI_ISL_1469383	MRC/UVRI & LSHTM
		30	EPI_ISL_1469384	MRC/UVRI & LSHTM
		31	EPI_ISL_1469387	MRC/UVRI & LSHTM
		32	EPI_ISL_1469388	MRC/UVRI & LSHTM
		33	EPI_ISL_1469389	MRC/UVRI & LSHTM
		34	EPI_ISL_1469390	MRC/UVRI & LSHTM
		35	EPI_ISL_1469404	MRC/UVRI & LSHTM
		36	EPI_ISL_1469409	MRC/UVRI & LSHTM
		37	EPI_ISL_1469429	MRC/UVRI & LSHTM
		38	EPI_ISL_1469430	MRC/UVRI & LSHTM
		39	EPI_ISL_2348633	MRC/UVRI & LSHTM
29	L5F, F157L, V367F, Q613H, P681R (n=1)	1	EPI_ISL_954263	MRC/UVRI & LSHTM
30	F157L, V367F, D427Y, Q613H, P681R (n=3)	1	EPI_ISL_954266	MRC/UVRI & LSHTM
		2	EPI_ISL_954272	MRC/UVRI & LSHTM
		3	EPI_ISL_1469406	MRC/UVRI & LSHTM
31	F157L, V367F, Q613H, A879V (n=1)	1	EPI_ISL_954256	MRC/UVRI & LSHTM
32	F157L, T240I, V367F, Q613H, P681R (n=1)	1	EPI_ISL_954268	MRC/UVRI & LSHTM
33	R102I, F157L, V367F, Q613H, P681R, A684T (n=2)	1	EPI_ISL_954271	MRC/UVRI & LSHTM
		2	EPI_ISL_1469373	MRC/UVRI & LSHTM
34	F157L, W258R, V367F, Q613H, P681R (n=1)	1	EPI_ISL_954282	MRC/UVRI & LSHTM
35	I105V, F157L, V367F, Q613H, P681R (n=1)	1	EPI_ISL_954288	MRC/UVRI & LSHTM
36	F157L, V367F, Q613H, P681R, D1153Y (n=1)	1	EPI_ISL_954289	MRC/UVRI & LSHTM
37	R102I, F157L, V159A, V367F, Q613H, P681R, 939F (n=1)	1	EPI_ISL_954297	MRC/UVRI & LSHTM
38	26S, F157L, V367F, Q613H, P681R (n=3)	1	EPI_ISL_954273	MRC/UVRI & LSHTM
		2	EPI_ISL_954274	MRC/UVRI & LSHTM
		3	EPI_ISL_954275	MRC/UVRI & LSHTM
39	H69Y, R102I, F157L, V367F, Q613H, P681R (n=1)	1	EPI_ISL_954277	MRC/UVRI & LSHTM
40	Del H69-V70, V367F, Q613H, P681R (n=1)	1	EPI_ISL_954230	MRC/UVRI & LSHTM
41	R102G, F157L, V367F, Q613H, P681R, V1264L (n=1)	1	EPI_ISL_1469315	MRC/UVRI & LSHTM
42	A67V, F157L, V367F, Q613H, P681R (n=1)	1	EPI_ISL_1469318	MRC/UVRI & LSHTM
43	F157L, V367F, Y451H, Q613H, P681R (n=1)	1	EPI_ISL_1469324	MRC/UVRI & LSHTM
44	F157L, V367F, Q613H, P621S, P681R (n=1)	1	EPI_ISL_1469325	MRC/UVRI & LSHTM
45	P462S, D614G (n=4)	1	EPI_ISL_1469327	MRC/UVRI & LSHTM
		2	EPI_ISL_1469328	MRC/UVRI & LSHTM
		3	EPI_ISL_1469330	MRC/UVRI & LSHTM
		4	EPI_ISL_1469352	MRC/UVRI & LSHTM
46	Del H69-V70, Del L141, Del G142, Del V143, Del Y144, D614G (n=1)	1	EPI_ISL_1469332	MRC/UVRI & LSHTM
47	F157L, V367F, Q613H, K1205N (n=3)	1	EPI_ISL_1469333	MRC/UVRI & LSHTM
		2	EPI_ISL_1469334	MRC/UVRI & LSHTM
		3	EPI_ISL_1469335	MRC/UVRI & LSHTM
48	F157L, V367F, E484K, N501Y, Q613H (n=3)	1	EPI_ISL_1469336	MRC/UVRI & LSHTM
		2	EPI_ISL_1469341	MRC/UVRI & LSHTM
		3	EPI_ISL_1469342	MRC/UVRI & LSHTM
49	M153I, F157L, V367F, Q613H (n=1)	1	EPI_ISL_1469337	MRC/UVRI & LSHTM
50	V367F, Q677H, D1153Y (n=2)	1	EPI_ISL_1469339	MRC/UVRI & LSHTM
		2	EPI_ISL_1469345	MRC/UVRI & LSHTM
51	T19I, D614G (n=1)	1	EPI_ISL_1469340	MRC/UVRI & LSHTM
52	V367F, Q613H (n=1)	1	EPI_ISL_1469344	MRC/UVRI & LSHTM
53	D614G, Q677R (n=2)	1	EPI_ISL_1469346	MRC/UVRI & LSHTM
		2	EPI_ISL_1469421	MRC/UVRI & LSHTM
54	R102I, F157L, V367F, L513I, Q613H, P681R (n=1)	1	EPI_ISL_1469356	MRC/UVRI & LSHTM
55	R102I, F157L, V367F, Q613H, P681R, M1237I (n=1)	1	EPI_ISL_1469358	MRC/UVRI & LSHTM
56	N148T, F157L, V367F, Q613H, P681R (n=1)	1	EPI_ISL_1469359	MRC/UVRI & LSHTM
57	R102I, F157L, H207Q, V367F, Q613H, P681R (n=3)	1	EPI_ISL_1469366	MRC/UVRI & LSHTM
		2	EPI_ISL_1469381	MRC/UVRI & LSHTM
		3	EPI_ISL_1469382	MRC/UVRI & LSHTM
58	Del H69-V70, N439K, D614G, V622F (n=2)	1	EPI_ISL_1469371	MRC/UVRI & LSHTM
		2	EPI_ISL_1469374	MRC/UVRI & LSHTM
59	D111N, F157L, V367F, Q613H, P681R (n=1)	1	EPI_ISL_1469372	MRC/UVRI & LSHTM
60	F157L, G181E, V367F, Q613H (n=1)	1	EPI_ISL_1469375	MRC/UVRI & LSHTM
61	R102I, F157L, V367F, Q613H, S640F, P681R (n=1)	1	EPI_ISL_1469378	MRC/UVRI & LSHTM
62	Del H69-V70, N439K, D614G (n=1)	1	EPI_ISL_1469379	MRC/UVRI & LSHTM
63	F157L, V367F, Q613H, P681R, D1084Y (n=1)	1	EPI_ISL_1469380	MRC/UVRI & LSHTM
64	R102K, F157L, V367F, Q613H, P681R (n=1)	1	EPI_ISL_1469386	MRC/UVRI & LSHTM
65	R012I, F157L, V367F, E484K, Q613H, P681R, T768N (n=1)	1	EPI_ISL_1469392	MRC/UVRI & LSHTM
66	F157L, A348T, V367F, G476S, Q613H, P681R, G1219V (n=1)	1	EPI_ISL_1469394	MRC/UVRI & LSHTM
67	R158S, Q613H, P681R (n=1)	1	EPI_ISL_1469396	MRC/UVRI & LSHTM
68	V11I, S98F, F157L, V367F, Q613H, V1264L (n=1)	1	EPI_ISL_1469397	MRC/UVRI & LSHTM
69	Q52H, F157L, V367F, Q613H, P681R, S1242I (n=1)	1	EPI_ISL_1469398	MRC/UVRI & LSHTM
70	R102I, F157L, D215H, V367F, Q613H, P681R (n=1)	1	EPI_ISL_1469401	MRC/UVRI & LSHTM
71	V6F, F157L, V367F, Q613H, P681R (n=2)	1	EPI_ISL_1469402	MRC/UVRI & LSHTM
		2	EPI_ISL_1469405	MRC/UVRI & LSHTM
72	F157L, V367F, Q613H, P681R, H1101Y (n=1)	1	EPI_ISL_1469407	MRC/UVRI & LSHTM
73	F157L, V367F, Q613H, I1232F, V1264L (n=1)	1	EPI_ISL_1469414	MRC/UVRI & LSHTM
74	R21T, Del L141, Del G142, Del V143, Del Y144, A520S, D614G (n=1)	1	EPI_ISL_1469416	MRC/UVRI & LSHTM
75	D614G, A899S, V1137I (n=1)	1	EPI_ISL_1469420	MRC/UVRI & LSHTM
76	D614G, Q836R, H1101Y (n=1)	1	EPI_ISL_1469425	MRC/UVRI & LSHTM
77	D614G, A1070V (n=1)	1	EPI_ISL_1469432	MRC/UVRI & LSHTM
78	L18F, D80A, D215G, Del L241, Del L242, Del A243, K417N, E484K, N501Y, D614G, A701V (n=8)	1	EPI_ISL_2346381	MRC/UVRI & LSHTM	Beta VOC
		2	EPI_ISL_2348641	MRC/UVRI & LSHTM
		3	EPI_ISL_2346403	MRC/UVRI & LSHTM
		4	EPI_ISL_2346412	MRC/UVRI & LSHTM
		5	EPI_ISL_2346415	MRC/UVRI & LSHTM
		6	EPI_ISL_2346424	MRC/UVRI & LSHTM
		7	EPI_ISL_3149433	MRC/UVRI & LSHTM
		8	EPI_ISL_3149435	MRC/UVRI & LSHTM
79	Q52R, A67V, Del H69-V70, Del Y144, E484K, D614G, V551H, F888L (n=22)	1	EPI_ISL_2346382	MRC/UVRI & LSHTM
		2	EPI_ISL_2346383	MRC/UVRI & LSHTM
		3	EPI_ISL_2346384	MRC/UVRI & LSHTM
		4	EPI_ISL_2346401	MRC/UVRI & LSHTM
		5	EPI_ISL_2346406	MRC/UVRI & LSHTM
		6	EPI_ISL_2346414	MRC/UVRI & LSHTM
		7	EPI_ISL_2346417	MRC/UVRI & LSHTM
		8	EPI_ISL_2690456	MRC/UVRI & LSHTM
		9	EPI_ISL_2690457	MRC/UVRI & LSHTM
		10	EPI_ISL_2690459	MRC/UVRI & LSHTM
		11	EPI_ISL_2690465	MRC/UVRI & LSHTM
		12	EPI_ISL_2690467	MRC/UVRI & LSHTM
		13	EPI_ISL_2690469	MRC/UVRI & LSHTM
		14	EPI_ISL_2690470	MRC/UVRI & LSHTM
		15	EPI_ISL_2690472	MRC/UVRI & LSHTM
		16	EPI_ISL_2690473	MRC/UVRI & LSHTM
		17	EPI_ISL_2690474	MRC/UVRI & LSHTM
		18	EPI_ISL_2690475	MRC/UVRI & LSHTM
		19	EPI_ISL_2690476	MRC/UVRI & LSHTM
		20	EPI_ISL_2690477	MRC/UVRI & LSHTM
		21	EPI_ISL_2690478	MRC/UVRI & LSHTM
		22	EPI_ISL_2690471	MRC/UVRI & LSHTM
80	T95I, Del Y144, E484K, D614G, P681H, P793L, D796H (n=3)	1	EPI_ISL_2346385	MRC/UVRI & LSHTM
		2	EPI_ISL_2346386	MRC/UVRI & LSHTM
		3	EPI_ISL_2346387	MRC/UVRI & LSHTM
81	D138Y, F157L, V367F, Q613H, P681R (n=1)	1	EPI_ISL_2346388	MRC/UVRI & LSHTM
82	S494P, D614G (n=1)	1	EPI_ISL_2348511	MRC/UVRI & LSHTM
83	S98F, D614G (n=1)	1	EPI_ISL_2346390	MRC/UVRI & LSHTM
84	D614G, V705F (n=2)	1	EPI_ISL_2346391	MRC/UVRI & LSHTM
		2	EPI_ISL_2346393	MRC/UVRI & LSHTM
85	T95I, D614G, D936Y (n=1)	1	EPI_ISL_2346397	MRC/UVRI & LSHTM
86	S98F, P330S, D614G (n=1)	1	EPI_ISL_2346398	MRC/UVRI & LSHTM
87	L18F, F157L, V367F, Q613H, P681R (n=1)	1	EPI_ISL_2348632	MRC/UVRI & LSHTM
88	L18F, D80A, D215G, Del L241, Del L242, Del A243, K417N, E484K, N501Y, D614G, A701V, V1176F (n=1)	1	EPI_ISL_2348636	MRC/UVRI & LSHTM
89	D80A, D215G, Del L241, Del L242, Del A243, K417N, E484K, N501Y, D614G, A701V (n=1)	1	EPI_ISL_2348639	MRC/UVRI & LSHTM
90	R102I, F157L, V367F, F490, Q613H, P681R (n=1)	1	EPI_ISL_2348642	MRC/UVRI & LSHTM
91	F157L, V367F, G446V, Q613H, P681R (n=1)	1	EPI_ISL_2348644	MRC/UVRI & LSHTM
92	Q52R, A67V, Del H69-V70, Del Y144, E484K, D614G, Q677H, F888L, A1078S (n=2)	1	EPI_ISL_2346399	MRC/UVRI & LSHTM
		2	EPI_ISL_2690466	MRC/UVRI & LSHTM
93	G142D, E154K, L452R, E484Q, D614G, P681R, Q1071H, H1101Y (n=1)	1	EPI_ISL_1970564	MRC/UVRI & LSHTM
94	Q52R, A67V, Del H69-V70, Del Y144, E484K, V534A, D614G, Q677H, F888L (n=1)	1	EPI_ISL_2346402	MRC/UVRI & LSHTM
95	H49Y, R102I, F157L, V367F, Q613H, P681R (n=1)	1	EPI_ISL_2346404	MRC/UVRI & LSHTM
96	Del H69-V70, Del Y144, N501Y, A570D, D614G, P681H, T716I, S982A, D1118H (n=6)	1	EPI_ISL_2346405	MRC/UVRI & LSHTM	Alpha VOC
		2	EPI_ISL_2346407	MRC/UVRI & LSHTM
		3	EPI_ISL_2346408	MRC/UVRI & LSHTM
		4	EPI_ISL_2346419	MRC/UVRI & LSHTM
		5	EPI_ISL_2346421	MRC/UVRI & LSHTM
		6	EPI_ISL_2346422	MRC/UVRI & LSHTM
97	Del H69-V70, Del Y144, N501Y, A570D, D614G, P681H, T716I, S982A, D1118H, D1153A (n=1)	1	EPI_ISL_2346409	MRC/UVRI & LSHTM
98	Q52R, A67V, Del H69-V70, Del Y144, E484K, V534A, D614G, Q677H, F888L,S982A (n=1)	1	EPI_ISL_2346411	MRC/UVRI & LSHTM
99	Del H69-V70, D138H, Del Y144, F490S, N501Y, A570D, D614G, P681H, T716I, L849I, S982A, D1118H (n=1)	1	EPI_ISL_2346413	MRC/UVRI & LSHTM
100	Q52R, A67V, Del H69-V70, Del Y144, T323I, E484K, D614G, Q677H, F888L (n=1)	1	EPI_ISL_2346416	MRC/UVRI & LSHTM
101	Del H69-V70, G75V, D138H, Del Y144, T307A, N501Y, A570D, Q613H, D614G, P681H, T716I, L849I, S982A, D1118H (n=1)	1	EPI_ISL_2346418	MRC/UVRI & LSHTM
102	Del H69-V70, Del Y144, N501Y, A570D, E583D, D614G, P681H, T716I, S982A, D1118H (n=1)	1	EPI_ISL_2346420	MRC/UVRI & LSHTM
103	Del H69-V70, D138H, Del Y144, N501Y, A570D, D614G, P681H, T716I, S982A, D1118H (n=1)	1	EPI_ISL_2346423	MRC/UVRI & LSHTM
104	Q52R, A67V, Del H69-V70, Del Y144, D215Y, E484K, D614G, Q677H, F888L (n=6)	1	EPI_ISL_2346425	MRC/UVRI & LSHTM
		2	EPI_ISL_2346427	MRC/UVRI & LSHTM
		3	EPI_ISL_2346428	MRC/UVRI & LSHTM
		4	EPI_ISL_2346429	MRC/UVRI & LSHTM
		5	EPI_ISL_2346433	MRC/UVRI & LSHTM
		6	EPI_ISL_2346435	MRC/UVRI & LSHTM
105	Q52R, A67V, Del H69-V70, Del Y144, E484K, N532E, D614G, Q677H, F888L (n=2)	1	EPI_ISL_2346426	MRC/UVRI & LSHTM
		2	EPI_ISL_2346434	MRC/UVRI & LSHTM
106	D80A, D215G, Del L241, Del L242, Del A243, K417N, E484K, N501Y, D614G, A701V, K786E (n=1)	1	EPI_ISL_2346430	MRC/UVRI & LSHTM
107	L18F, D80A, D215G, Del L241, Del L242, Del A243, P384L, K417N, E484K, N501Y, D614G, A701V (n=1)	1	EPI_ISL_2346431	MRC/UVRI & LSHTM
108	L18F, D80A, D215G, Del L241, Del L242, Del A243, T323I, P384L, K417N, E484K, N501Y, D614G, A701V (n=1)	1	EPI_ISL_2346432	MRC/UVRI & LSHTM
109	T19R, G142D, E156G, Del F157-R158, L452R, T478K, D614G, P681R, D950N (n=91)	1	EPI_ISL_1970565	MRC/UVRI & LSHTM	Delta VOC
		2	EPI_ISL_1970566	MRC/UVRI & LSHTM
		3	EPI_ISL_1970567	MRC/UVRI & LSHTM
		4	EPI_ISL_1970568	MRC/UVRI & LSHTM
		5	EPI_ISL_2690481	MRC/UVRI & LSHTM
		6	EPI_ISL_2690482	MRC/UVRI & LSHTM
		7	EPI_ISL_2690483	MRC/UVRI & LSHTM
		8	EPI_ISL_2690484	MRC/UVRI & LSHTM
		9	EPI_ISL_2690485	MRC/UVRI & LSHTM
		10	EPI_ISL_2690486	MRC/UVRI & LSHTM
		11	EPI_ISL_2690487	MRC/UVRI & LSHTM
		12	EPI_ISL_2690488	MRC/UVRI & LSHTM
		13	EPI_ISL_2690490	MRC/UVRI & LSHTM
		14	EPI_ISL_2690491	MRC/UVRI & LSHTM
		15	EPI_ISL_2690492	MRC/UVRI & LSHTM
		16	EPI_ISL_3149348	MRC/UVRI & LSHTM
		17	EPI_ISL_2690493	MRC/UVRI & LSHTM
		18	EPI_ISL_2690494	MRC/UVRI & LSHTM
		19	EPI_ISL_2690495	MRC/UVRI & LSHTM
		20	EPI_ISL_2690496	MRC/UVRI & LSHTM
		21	EPI_ISL_2690497	MRC/UVRI & LSHTM
		22	EPI_ISL_2690498	MRC/UVRI & LSHTM
		23	EPI_ISL_2690499	MRC/UVRI & LSHTM
		24	EPI_ISL_2690500	MRC/UVRI & LSHTM
		25	EPI_ISL_2690502	MRC/UVRI & LSHTM
		26	EPI_ISL_2690503	MRC/UVRI & LSHTM
		27	EPI_ISL_2690504	MRC/UVRI & LSHTM
		28	EPI_ISL_2690505	MRC/UVRI & LSHTM
		29	EPI_ISL_2690507	MRC/UVRI & LSHTM
		30	EPI_ISL_2690508	MRC/UVRI & LSHTM
		31	EPI_ISL_2690509	MRC/UVRI & LSHTM
		32	EPI_ISL_2690510	MRC/UVRI & LSHTM
		33	EPI_ISL_2690511	MRC/UVRI & LSHTM
		34	EPI_ISL_2690512	MRC/UVRI & LSHTM
		35	EPI_ISL_2690513	MRC/UVRI & LSHTM
		36	EPI_ISL_2690506	MRC/UVRI & LSHTM
		37	EPI_ISL_3149349	MRC/UVRI & LSHTM
		38	EPI_ISL_3149350	MRC/UVRI & LSHTM
		39	EPI_ISL_3149351	MRC/UVRI & LSHTM
		40	EPI_ISL_3149374	MRC/UVRI & LSHTM
		41	EPI_ISL_3149404	MRC/UVRI & LSHTM
		42	EPI_ISL_3149406	MRC/UVRI & LSHTM
		43	EPI_ISL_3149407	MRC/UVRI & LSHTM
		44	EPI_ISL_3149409	MRC/UVRI & LSHTM
		45	EPI_ISL_3149377	MRC/UVRI & LSHTM
		46	EPI_ISL_3149378	MRC/UVRI & LSHTM
		47	EPI_ISL_3149379	MRC/UVRI & LSHTM
		48	EPI_ISL_3149380	MRC/UVRI & LSHTM
		49	EPI_ISL_3149381	MRC/UVRI & LSHTM
		50	EPI_ISL_3149382	MRC/UVRI & LSHTM
		51	EPI_ISL_3149383	MRC/UVRI & LSHTM
		52	EPI_ISL_3149384	MRC/UVRI & LSHTM
		53	EPI_ISL_3149410	MRC/UVRI & LSHTM
		54	EPI_ISL_3149412	MRC/UVRI & LSHTM
		55	EPI_ISL_3149413	MRC/UVRI & LSHTM
		56	EPI_ISL_3149414	MRC/UVRI & LSHTM
		57	EPI_ISL_3149415	MRC/UVRI & LSHTM
		58	EPI_ISL_3149416	MRC/UVRI & LSHTM
		59	EPI_ISL_3149418	MRC/UVRI & LSHTM
		60	EPI_ISL_3149419	MRC/UVRI & LSHTM
		61	EPI_ISL_3149352	MRC/UVRI & LSHTM
		62	EPI_ISL_3149354	MRC/UVRI & LSHTM
		63	EPI_ISL_3149355	MRC/UVRI & LSHTM
		64	EPI_ISL_3149359	MRC/UVRI & LSHTM
		65	EPI_ISL_3149360	MRC/UVRI & LSHTM
		66	EPI_ISL_3149361	MRC/UVRI & LSHTM
		67	EPI_ISL_3149363	MRC/UVRI & LSHTM
		68	EPI_ISL_3149420	MRC/UVRI & LSHTM
		69	EPI_ISL_3149421	MRC/UVRI & LSHTM
		70	EPI_ISL_3149364	MRC/UVRI & LSHTM
		71	EPI_ISL_3149367	MRC/UVRI & LSHTM
		72	EPI_ISL_3149368	MRC/UVRI & LSHTM
		73	EPI_ISL_3149371	MRC/UVRI & LSHTM
		74	EPI_ISL_3149372	MRC/UVRI & LSHTM
		75	EPI_ISL_3149392	MRC/UVRI & LSHTM
		76	EPI_ISL_3149423	MRC/UVRI & LSHTM
		77	EPI_ISL_3149424	MRC/UVRI & LSHTM
		78	EPI_ISL_3149426	MRC/UVRI & LSHTM
		79	EPI_ISL_3149427	MRC/UVRI & LSHTM
		80	EPI_ISL_3149428	MRC/UVRI & LSHTM
		81	EPI_ISL_3149430	MRC/UVRI & LSHTM
		82	EPI_ISL_3149431	MRC/UVRI & LSHTM
		83	EPI_ISL_3149432	MRC/UVRI & LSHTM
		84	EPI_ISL_3149434	MRC/UVRI & LSHTM
		85	EPI_ISL_3149436	MRC/UVRI & LSHTM
		86	EPI_ISL_3149437	MRC/UVRI & LSHTM
		87	EPI_ISL_3149438	MRC/UVRI & LSHTM
		88	EPI_ISL_3149440	MRC/UVRI & LSHTM
		89	EPI_ISL_3149441	MRC/UVRI & LSHTM
		90	EPI_ISL_3149443	MRC/UVRI & LSHTM
		91	EPI_ISL_3149401	MRC/UVRI & LSHTM
110	F157L, V367F, Q613H, P681R, A701V (n=2)	1	EPI_ISL_2690446	MRC/UVRI & LSHTM
		2	EPI_ISL_2690447	MRC/UVRI & LSHTM
111	R102I, F157L,V367F, E484K, Q613H, P681R (n=4)	1	EPI_ISL_2690452	MRC/UVRI & LSHTM
		2	EPI_ISL_2690448	MRC/UVRI & LSHTM
		3	EPI_ISL_2690449	MRC/UVRI & LSHTM
		4	EPI_ISL_3149422	MRC/UVRI & LSHTM
112	T95I, Del Y144, E484K, D614G (n=1)	1	EPI_ISL_2690453	MRC/UVRI & LSHTM
113	Del H69-V70, Del Y144, N148T, N501Y, A570D, D614G, P681H, T716I, S982A, D1118H, N1119H (n=1)	1	EPI_ISL_2690454	MRC/UVRI & LSHTM
114	Q52R, Del Y144, F490S, N501T (n=1)	1	EPI_ISL_2690455	MRC/UVRI & LSHTM
115	T95I, Del Y144, E484K, D614G, P681H, D796H (n=1)	1	EPI_ISL_2690458	MRC/UVRI & LSHTM
116	Del H69-V70, D138H, Del Y144, F490S, N501Y, A570D, A575S, D614G, P681H, T716I, S982A, D1118H (n=1)	1	EPI_ISL_2690450	MRC/UVRI & LSHTM
117	Del H69-V70, D138H, Del Y144, F490S, N501Y, A570D, D614G, P681H, T716I, S982A, D1118H (n=3)	1	EPI_ISL_2690451	MRC/UVRI & LSHTM
		2	EPI_ISL_2690460	MRC/UVRI & LSHTM
		3	EPI_ISL_2690461	MRC/UVRI & LSHTM
118	R102I, F157L,V367F, E484K, Q613H, P681R, A846S, G1124V (n=2)	1	EPI_ISL_2690462	MRC/UVRI & LSHTM
		2	EPI_ISL_2690463	MRC/UVRI & LSHTM
119	Q52R, A67V, Del H69-V70, Del Y144, V267L, E484K, D614G, Q677H, F888L (n=1)	1	EPI_ISL_2690468	MRC/UVRI & LSHTM
120	T19R, G142D, E156G, Del F157-R158, L452R, T478K, D614G, E661D, P681R, D950N (n=11)	1	EPI_ISL_3149344	MRC/UVRI & LSHTM
		2	EPI_ISL_3149345	MRC/UVRI & LSHTM
		3	EPI_ISL_3149346	MRC/UVRI & LSHTM
		4	EPI_ISL_2690489	MRC/UVRI & LSHTM
		5	EPI_ISL_3149405	MRC/UVRI & LSHTM
		6	EPI_ISL_3149411	MRC/UVRI & LSHTM
		7	EPI_ISL_3149358	MRC/UVRI & LSHTM
		8	EPI_ISL_3149369	MRC/UVRI & LSHTM
		9	EPI_ISL_3149445	MRC/UVRI & LSHTM
		10	EPI_ISL_3149402	MRC/UVRI & LSHTM
		11	EPI_ISL_3149403	MRC/UVRI & LSHTM
121	T19R, I68M, G142D, E156G, Del F157-R158, L452R, T478K, D614G, P681R, D950N (n=1)	1	EPI_ISL_2690479	MRC/UVRI & LSHTM
122	T19R, G142D, E156G, Del F157-R158, L452R, T478K, D614G, P681R, D950N, T1273I (n=1)	1	EPI_ISL_2690480	MRC/UVRI & LSHTM
123	T19R, G142D, E156G, Del F157-R158, L452R, T478K, D614G, E661D, P681R, D950N, C1248F (n=1)	1	EPI_ISL_3149347	MRC/UVRI & LSHTM
124	Del H69-V70, D138H, Del Y144, F490S, N501Y, A570D, D614G, P681H, T716I, S982A, D1118H, V1176F (n=1)	1	EPI_ISL_2690501	MRC/UVRI & LSHTM
125	T19R, G75C, G142D, E156G, Del F157-R158, L452R, T478K, D614G, P681R, D950N, A1078S (n=1)	1	EPI_ISL_3149373	MRC/UVRI & LSHTM
126	T19R, G142D, E156G, Del F157-R158, L452R, T478K, D614G, P681R, D950N, A1078S (n=14)	1	EPI_ISL_3149375	MRC/UVRI & LSHTM
		2	EPI_ISL_3149376	MRC/UVRI & LSHTM
		3	EPI_ISL_3149386	MRC/UVRI & LSHTM
		4	EPI_ISL_3149387	MRC/UVRI & LSHTM
		5	EPI_ISL_3149388	MRC/UVRI & LSHTM
		6	EPI_ISL_3149390	MRC/UVRI & LSHTM
		7	EPI_ISL_3149391	MRC/UVRI & LSHTM
		8	EPI_ISL_3149393	MRC/UVRI & LSHTM
		9	EPI_ISL_3149395	MRC/UVRI & LSHTM
		10	EPI_ISL_3149396	MRC/UVRI & LSHTM
		11	EPI_ISL_3149397	MRC/UVRI & LSHTM
		12	EPI_ISL_3149398	MRC/UVRI & LSHTM
		13	EPI_ISL_3149442	MRC/UVRI & LSHTM
		14	EPI_ISL_3149400	MRC/UVRI & LSHTM
127	R102I, F157L, V367F, E484K, Q613H, V1264L (n=1)	1	EPI_ISL_3149408	MRC/UVRI & LSHTM
128	V16F, T19R, G142D, E156G, Del F157-R158, L452R, T478K, D614G, P681R, D950N (n=1)	1	EPI_ISL_3149385	MRC/UVRI & LSHTM
129	T19R, G142D, E156G, Del F157-R158, L452R, T478K, D614G, E661D, P681R, D950N, A1078S (n=1)	1	EPI_ISL_3149417	MRC/UVRI & LSHTM
130	T19R, N122S, G142D, E156G, Del F157-R158, L452R, T478K, D614G, P681R, D950N, A1078S (n=1)	1	EPI_ISL_3149389	MRC/UVRI & LSHTM
131	T19R, G142D, E156G, Del F157-R158, L452R, T478K, D614G, P681R, D950N, A1087S (n=1)	1	EPI_ISL_3149353	MRC/UVRI & LSHTM
132	T19R, G142D, E156G, Del F157-R158, L452R, T478K, D614G, P681R, S939F, D950N (n=1)	1	EPI_ISL_3149356	MRC/UVRI & LSHTM
133	T19R, G142D, E156G, Del F157-R158, L452R, T478K, D614G, P681R, L938F, D950N (n=1)	1	EPI_ISL_3149357	MRC/UVRI & LSHTM
134	T19R, G142D, E156G, Del F157-R158, L452R, T478K, D614G, P681R, A684V, D950N, M1050I (n=1)	1	EPI_ISL_3149365	MRC/UVRI & LSHTM
135	T19R, G142D, E156G, Del F157-R158, L452R, T478K, T572I, D614G, E661D, P681R, D950N (n=1)	1	EPI_ISL_3149370	MRC/UVRI & LSHTM
136	T19R, G142D, E156G, Del F157-R158, L452R, T478K, D614G, P681R, D950N, E1262G (n=1)	1	EPI_ISL_3149394	MRC/UVRI & LSHTM
137	T19R, G142D, E156G, Del F157-R158, L452R, T478K, D614G, P681R, D950N, I1018V (n=1)	1	EPI_ISL_3149425	MRC/UVRI & LSHTM
138	T19R, G142D, E156G, Del F157-R158, A222S, L452R, T478K, D614G, P681R, D950N (n=1)	1	EPI_ISL_3149429	MRC/UVRI & LSHTM
139	T19R, G142D, E156G, Del F157-R158, A222V, L452R, T478K, D614G, P681R, D950N (n=1)	1	EPI_ISL_3149399	MRC/UVRI & LSHTM
140	Q52R, A67V, Del H69-V70, Del Y144, D215Y, T478K, D614G, P681R, A845V, F888L (n=1)	1	EPI_ISL_3149439	MRC/UVRI & LSHTM
141	T19R, G142D, E156G, Del F157-R158, L452R, T478K, D614G, P681R, I794, D950N (n=1)	1	EPI_ISL_3149444	MRC/UVRI & LSHTM
