# Supplementary material for: Retrospective in silico mutation profiling of SARS-CoV-2 structural proteins circulating in Uganda by July 2021: Towards refinement of COVID-19 disease vaccines, diagnostics, and therapeutics
Source: PLoS One. 2022 Dec 22;17(12):e0279428. doi: 10.1371/journal.pone.0279428 (PMC9778641; doi:10.1371/journal.pone.0279428)
Supplement: S3 Table — Out of 11 families realized, Wuhan-Hu-1 wt family had the largest size (n = 397). (XLSX) [file pone.0279428.s005.xlsx]

## Sheet: Sheet1
	Membrane protein protein sequence families
Family S/N	Membrane protein sequence family (Frequency)	Family Member S/N	Parent Genome GISAID Accession ID	Submitting Laboratory
1	Wuhan type (n=395)	1	EPI_ISL_1652058	Molecular Biology Laboratory, Department of Immunology and Molecular Biology, College of Health Sciences, Makerere University (MAKCHS)
		2	EPI_ISL_1652059	MAKCHS
		3	EPI_ISL_1652060	MAKCHS
		4	EPI_ISL_1652061	MAKCHS
		5	EPI_ISL_1652062	MAKCHS
		6	EPI_ISL_1652063	MAKCHS
		7	EPI_ISL_1652064	MAKCHS
		8	EPI_ISL_1652065	MAKCHS
		9	EPI_ISL_1652066	MAKCHS
		10	EPI_ISL_1652049	MAKCHS
		11	EPI_ISL_1652067	MAKCHS
		12	EPI_ISL_1652068	MAKCHS
		13	EPI_ISL_1655963	MAKCHS
		14	EPI_ISL_1652069	MAKCHS
		15	EPI_ISL_1652070	MAKCHS
		16	EPI_ISL_1652071	MAKCHS
		17	EPI_ISL_1652072	MAKCHS
		18	EPI_ISL_1652050	MAKCHS
		19	EPI_ISL_1652073	MAKCHS
		20	EPI_ISL_1652051	MAKCHS
		21	EPI_ISL_1652052	MAKCHS
		22	EPI_ISL_1652053	MAKCHS
		23	EPI_ISL_1652054	MAKCHS
		24	EPI_ISL_1652056	MAKCHS
		25	EPI_ISL_1652057	MAKCHS
		26	EPI_ISL_451183	MRC/UVRI & LSHTM Uganda Research Unit, Uganda Virus Research Institute (MRC/UVRI & LSHTM)
		27	EPI_ISL_451184	MRC/UVRI & LSHTM
		28	EPI_ISL_451185	MRC/UVRI & LSHTM
		29	EPI_ISL_451186	MRC/UVRI & LSHTM
		30	EPI_ISL_451187	MRC/UVRI & LSHTM
		31	EPI_ISL_451188	MRC/UVRI & LSHTM
		32	EPI_ISL_451189	MRC/UVRI & LSHTM
		33	EPI_ISL_451190	MRC/UVRI & LSHTM
		34	EPI_ISL_451191	MRC/UVRI & LSHTM
		35	EPI_ISL_451192	MRC/UVRI & LSHTM
		36	EPI_ISL_451193	MRC/UVRI & LSHTM
		37	EPI_ISL_451194	MRC/UVRI & LSHTM
		38	EPI_ISL_451195	MRC/UVRI & LSHTM
		39	EPI_ISL_451196	MRC/UVRI & LSHTM
		40	EPI_ISL_451197	MRC/UVRI & LSHTM
		41	EPI_ISL_451198	MRC/UVRI & LSHTM
		42	EPI_ISL_451199	MRC/UVRI & LSHTM
		43	EPI_ISL_451200	MRC/UVRI & LSHTM
		44	EPI_ISL_451201	MRC/UVRI & LSHTM
		45	EPI_ISL_451202	MRC/UVRI & LSHTM
		46	EPI_ISL_737946	MRC/UVRI & LSHTM
		47	EPI_ISL_737947	MRC/UVRI & LSHTM
		48	EPI_ISL_737934	MRC/UVRI & LSHTM
		49	EPI_ISL_737948	MRC/UVRI & LSHTM
		50	EPI_ISL_737949	MRC/UVRI & LSHTM
		51	EPI_ISL_737950	MRC/UVRI & LSHTM
		52	EPI_ISL_737951	MRC/UVRI & LSHTM
		53	EPI_ISL_737937	MRC/UVRI & LSHTM
		54	EPI_ISL_737932	MRC/UVRI & LSHTM
		55	EPI_ISL_737952	MRC/UVRI & LSHTM
		56	EPI_ISL_737953	MRC/UVRI & LSHTM
		57	EPI_ISL_737954	MRC/UVRI & LSHTM
		58	EPI_ISL_737955	MRC/UVRI & LSHTM
		59	EPI_ISL_737956	MRC/UVRI & LSHTM
		60	EPI_ISL_737957	MRC/UVRI & LSHTM
		61	EPI_ISL_737958	MRC/UVRI & LSHTM
		62	EPI_ISL_737959	MRC/UVRI & LSHTM
		63	EPI_ISL_737960	MRC/UVRI & LSHTM
		64	EPI_ISL_737961	MRC/UVRI & LSHTM
		65	EPI_ISL_737962	MRC/UVRI & LSHTM
		66	EPI_ISL_737963	MRC/UVRI & LSHTM
		67	EPI_ISL_737964	MRC/UVRI & LSHTM
		68	EPI_ISL_737965	MRC/UVRI & LSHTM
		69	EPI_ISL_737939	MRC/UVRI & LSHTM
		70	EPI_ISL_737935	MRC/UVRI & LSHTM
		71	EPI_ISL_737966	MRC/UVRI & LSHTM
		72	EPI_ISL_737967	MRC/UVRI & LSHTM
		73	EPI_ISL_737933	MRC/UVRI & LSHTM
		74	EPI_ISL_737968	MRC/UVRI & LSHTM
		75	EPI_ISL_737969	MRC/UVRI & LSHTM
		76	EPI_ISL_737970	MRC/UVRI & LSHTM
		77	EPI_ISL_737971	MRC/UVRI & LSHTM
		78	EPI_ISL_737972	MRC/UVRI & LSHTM
		79	EPI_ISL_737973	MRC/UVRI & LSHTM
		80	EPI_ISL_737974	MRC/UVRI & LSHTM
		81	EPI_ISL_737975	MRC/UVRI & LSHTM
		82	EPI_ISL_737977	MRC/UVRI & LSHTM
		83	EPI_ISL_737978	MRC/UVRI & LSHTM
		84	EPI_ISL_737979	MRC/UVRI & LSHTM
		85	EPI_ISL_737980	MRC/UVRI & LSHTM
		86	EPI_ISL_737981	MRC/UVRI & LSHTM
		87	EPI_ISL_737940	MRC/UVRI & LSHTM
		88	EPI_ISL_737982	MRC/UVRI & LSHTM
		89	EPI_ISL_737941	MRC/UVRI & LSHTM
		90	EPI_ISL_737983	MRC/UVRI & LSHTM
		91	EPI_ISL_737984	MRC/UVRI & LSHTM
		92	EPI_ISL_737985	MRC/UVRI & LSHTM
		93	EPI_ISL_737986	MRC/UVRI & LSHTM
		94	EPI_ISL_737942	MRC/UVRI & LSHTM
		95	EPI_ISL_737943	MRC/UVRI & LSHTM
		96	EPI_ISL_737944	MRC/UVRI & LSHTM
		97	EPI_ISL_737987	MRC/UVRI & LSHTM
		98	EPI_ISL_737988	MRC/UVRI & LSHTM
		99	EPI_ISL_737989	MRC/UVRI & LSHTM
		100	EPI_ISL_737990	MRC/UVRI & LSHTM
		101	EPI_ISL_737991	MRC/UVRI & LSHTM
		102	EPI_ISL_737992	MRC/UVRI & LSHTM
		103	EPI_ISL_737993	MRC/UVRI & LSHTM
		104	EPI_ISL_737994	MRC/UVRI & LSHTM
		105	EPI_ISL_737995	MRC/UVRI & LSHTM
		106	EPI_ISL_737996	MRC/UVRI & LSHTM
		107	EPI_ISL_737997	MRC/UVRI & LSHTM
		108	EPI_ISL_737998	MRC/UVRI & LSHTM
		109	EPI_ISL_737999	MRC/UVRI & LSHTM
		110	EPI_ISL_738000	MRC/UVRI & LSHTM
		111	EPI_ISL_738001	MRC/UVRI & LSHTM
		112	EPI_ISL_738002	MRC/UVRI & LSHTM
		113	EPI_ISL_738003	MRC/UVRI & LSHTM
		114	EPI_ISL_738004	MRC/UVRI & LSHTM
		115	EPI_ISL_738005	MRC/UVRI & LSHTM
		116	EPI_ISL_738006	MRC/UVRI & LSHTM
		117	EPI_ISL_738007	MRC/UVRI & LSHTM
		118	EPI_ISL_737945	MRC/UVRI & LSHTM
		119	EPI_ISL_738008	MRC/UVRI & LSHTM
		120	EPI_ISL_738009	MRC/UVRI & LSHTM
		121	EPI_ISL_738010	MRC/UVRI & LSHTM
		122	EPI_ISL_738011	MRC/UVRI & LSHTM
		123	EPI_ISL_738012	MRC/UVRI & LSHTM
		124	EPI_ISL_738013	MRC/UVRI & LSHTM
		125	EPI_ISL_738014	MRC/UVRI & LSHTM
		126	EPI_ISL_738015	MRC/UVRI & LSHTM
		127	EPI_ISL_738016	MRC/UVRI & LSHTM
		128	EPI_ISL_738017	MRC/UVRI & LSHTM
		129	EPI_ISL_738018	MRC/UVRI & LSHTM
		130	EPI_ISL_738019	MRC/UVRI & LSHTM
		131	EPI_ISL_738021	MRC/UVRI & LSHTM
		132	EPI_ISL_738022	MRC/UVRI & LSHTM
		133	EPI_ISL_738023	MRC/UVRI & LSHTM
		134	EPI_ISL_738024	MRC/UVRI & LSHTM
		135	EPI_ISL_738025	MRC/UVRI & LSHTM
		136	EPI_ISL_738026	MRC/UVRI & LSHTM
		137	EPI_ISL_738027	MRC/UVRI & LSHTM
		138	EPI_ISL_738028	MRC/UVRI & LSHTM
		139	EPI_ISL_738029	MRC/UVRI & LSHTM
		140	EPI_ISL_738030	MRC/UVRI & LSHTM
		141	EPI_ISL_738031	MRC/UVRI & LSHTM
		142	EPI_ISL_738032	MRC/UVRI & LSHTM
		143	EPI_ISL_738033	MRC/UVRI & LSHTM
		144	EPI_ISL_738034	MRC/UVRI & LSHTM
		145	EPI_ISL_738035	MRC/UVRI & LSHTM
		146	EPI_ISL_738036	MRC/UVRI & LSHTM
		147	EPI_ISL_738037	MRC/UVRI & LSHTM
		148	EPI_ISL_738038	MRC/UVRI & LSHTM
		149	EPI_ISL_738039	MRC/UVRI & LSHTM
		150	EPI_ISL_738040	MRC/UVRI & LSHTM
		151	EPI_ISL_738041	MRC/UVRI & LSHTM
		152	EPI_ISL_738042	MRC/UVRI & LSHTM
		153	EPI_ISL_738043	MRC/UVRI & LSHTM
		154	EPI_ISL_954231	MRC/UVRI & LSHTM
		155	EPI_ISL_954241	MRC/UVRI & LSHTM
		156	EPI_ISL_954242	MRC/UVRI & LSHTM
		157	EPI_ISL_954243	MRC/UVRI & LSHTM
		158	EPI_ISL_954244	MRC/UVRI & LSHTM
		159	EPI_ISL_954245	MRC/UVRI & LSHTM
		160	EPI_ISL_954246	MRC/UVRI & LSHTM
		161	EPI_ISL_954247	MRC/UVRI & LSHTM
		162	EPI_ISL_954248	MRC/UVRI & LSHTM
		163	EPI_ISL_954249	MRC/UVRI & LSHTM
		164	EPI_ISL_954250	MRC/UVRI & LSHTM
		165	EPI_ISL_954251	MRC/UVRI & LSHTM
		166	EPI_ISL_954252	MRC/UVRI & LSHTM
		167	EPI_ISL_954253	MRC/UVRI & LSHTM
		168	EPI_ISL_954240	MRC/UVRI & LSHTM
		169	EPI_ISL_954254	MRC/UVRI & LSHTM
		170	EPI_ISL_954232	MRC/UVRI & LSHTM
		171	EPI_ISL_954233	MRC/UVRI & LSHTM
		172	EPI_ISL_954234	MRC/UVRI & LSHTM
		173	EPI_ISL_954235	MRC/UVRI & LSHTM
		174	EPI_ISL_954228	MRC/UVRI & LSHTM
		175	EPI_ISL_954236	MRC/UVRI & LSHTM
		176	EPI_ISL_954237	MRC/UVRI & LSHTM
		177	EPI_ISL_954238	MRC/UVRI & LSHTM
		178	EPI_ISL_954239	MRC/UVRI & LSHTM
		179	EPI_ISL_954255	MRC/UVRI & LSHTM
		180	EPI_ISL_954229	MRC/UVRI & LSHTM
		181	EPI_ISL_954261	MRC/UVRI & LSHTM
		182	EPI_ISL_954262	MRC/UVRI & LSHTM
		183	EPI_ISL_954263	MRC/UVRI & LSHTM
		184	EPI_ISL_954264	MRC/UVRI & LSHTM
		185	EPI_ISL_954266	MRC/UVRI & LSHTM
		186	EPI_ISL_954267	MRC/UVRI & LSHTM
		187	EPI_ISL_954256	MRC/UVRI & LSHTM
		188	EPI_ISL_954257	MRC/UVRI & LSHTM
		189	EPI_ISL_954258	MRC/UVRI & LSHTM
		190	EPI_ISL_954259	MRC/UVRI & LSHTM
		191	EPI_ISL_954260	MRC/UVRI & LSHTM
		192	EPI_ISL_954268	MRC/UVRI & LSHTM
		193	EPI_ISL_954269	MRC/UVRI & LSHTM
		194	EPI_ISL_954227	MRC/UVRI & LSHTM
		195	EPI_ISL_954270	MRC/UVRI & LSHTM
		196	EPI_ISL_954271	MRC/UVRI & LSHTM
		197	EPI_ISL_954272	MRC/UVRI & LSHTM
		198	EPI_ISL_954282	MRC/UVRI & LSHTM
		199	EPI_ISL_955136	MRC/UVRI & LSHTM
		200	EPI_ISL_954283	MRC/UVRI & LSHTM
		201	EPI_ISL_954281	MRC/UVRI & LSHTM
		202	EPI_ISL_954284	MRC/UVRI & LSHTM
		203	EPI_ISL_954288	MRC/UVRI & LSHTM
		204	EPI_ISL_954289	MRC/UVRI & LSHTM
		205	EPI_ISL_954285	MRC/UVRI & LSHTM
		206	EPI_ISL_954286	MRC/UVRI & LSHTM
		207	EPI_ISL_954287	MRC/UVRI & LSHTM
		208	EPI_ISL_954290	MRC/UVRI & LSHTM
		209	EPI_ISL_954291	MRC/UVRI & LSHTM
		210	EPI_ISL_954292	MRC/UVRI & LSHTM
		211	EPI_ISL_954293	MRC/UVRI & LSHTM
		212	EPI_ISL_954294	MRC/UVRI & LSHTM
		213	EPI_ISL_954295	MRC/UVRI & LSHTM
		214	EPI_ISL_954296	MRC/UVRI & LSHTM
		215	EPI_ISL_954298	MRC/UVRI & LSHTM
		216	EPI_ISL_954299	MRC/UVRI & LSHTM
		217	EPI_ISL_954300	MRC/UVRI & LSHTM
		218	EPI_ISL_954226	MRC/UVRI & LSHTM
		219	EPI_ISL_954273	MRC/UVRI & LSHTM
		220	EPI_ISL_954274	MRC/UVRI & LSHTM
		221	EPI_ISL_954275	MRC/UVRI & LSHTM
		222	EPI_ISL_954276	MRC/UVRI & LSHTM
		223	EPI_ISL_954277	MRC/UVRI & LSHTM
		224	EPI_ISL_954278	MRC/UVRI & LSHTM
		225	EPI_ISL_954230	MRC/UVRI & LSHTM
		226	EPI_ISL_954279	MRC/UVRI & LSHTM
		227	EPI_ISL_954280	MRC/UVRI & LSHTM
		228	EPI_ISL_1469313	MRC/UVRI & LSHTM
		229	EPI_ISL_1469314	MRC/UVRI & LSHTM
		230	EPI_ISL_1469315	MRC/UVRI & LSHTM
		231	EPI_ISL_1469316	MRC/UVRI & LSHTM
		232	EPI_ISL_1469317	MRC/UVRI & LSHTM
		233	EPI_ISL_1469318	MRC/UVRI & LSHTM
		234	EPI_ISL_1469319	MRC/UVRI & LSHTM
		235	EPI_ISL_1469320	MRC/UVRI & LSHTM
		236	EPI_ISL_1469321	MRC/UVRI & LSHTM
		237	EPI_ISL_1469322	MRC/UVRI & LSHTM
		238	EPI_ISL_1469323	MRC/UVRI & LSHTM
		239	EPI_ISL_1469324	MRC/UVRI & LSHTM
		240	EPI_ISL_1469325	MRC/UVRI & LSHTM
		241	EPI_ISL_1469326	MRC/UVRI & LSHTM
		242	EPI_ISL_1469327	MRC/UVRI & LSHTM
		243	EPI_ISL_1469328	MRC/UVRI & LSHTM
		244	EPI_ISL_1469329	MRC/UVRI & LSHTM
		245	EPI_ISL_1469330	MRC/UVRI & LSHTM
		246	EPI_ISL_1469331	MRC/UVRI & LSHTM
		247	EPI_ISL_1469333	MRC/UVRI & LSHTM
		248	EPI_ISL_1469334	MRC/UVRI & LSHTM
		249	EPI_ISL_1469335	MRC/UVRI & LSHTM
		250	EPI_ISL_1469336	MRC/UVRI & LSHTM
		251	EPI_ISL_1469337	MRC/UVRI & LSHTM
		252	EPI_ISL_1469338	MRC/UVRI & LSHTM
		253	EPI_ISL_1469339	MRC/UVRI & LSHTM
		254	EPI_ISL_1469340	MRC/UVRI & LSHTM
		255	EPI_ISL_1469341	MRC/UVRI & LSHTM
		256	EPI_ISL_1469342	MRC/UVRI & LSHTM
		257	EPI_ISL_1469344	MRC/UVRI & LSHTM
		258	EPI_ISL_1469345	MRC/UVRI & LSHTM
		259	EPI_ISL_1469346	MRC/UVRI & LSHTM
		260	EPI_ISL_1469347	MRC/UVRI & LSHTM
		261	EPI_ISL_1469349	MRC/UVRI & LSHTM
		262	EPI_ISL_1469350	MRC/UVRI & LSHTM
		263	EPI_ISL_1469351	MRC/UVRI & LSHTM
		264	EPI_ISL_1469352	MRC/UVRI & LSHTM
		265	EPI_ISL_1469353	MRC/UVRI & LSHTM
		266	EPI_ISL_1469354	MRC/UVRI & LSHTM
		267	EPI_ISL_1469355	MRC/UVRI & LSHTM
		268	EPI_ISL_1469356	MRC/UVRI & LSHTM
		269	EPI_ISL_1469357	MRC/UVRI & LSHTM
		270	EPI_ISL_1469358	MRC/UVRI & LSHTM
		271	EPI_ISL_1469359	MRC/UVRI & LSHTM
		272	EPI_ISL_1469360	MRC/UVRI & LSHTM
		273	EPI_ISL_1469361	MRC/UVRI & LSHTM
		274	EPI_ISL_1469362	MRC/UVRI & LSHTM
		275	EPI_ISL_1469363	MRC/UVRI & LSHTM
		276	EPI_ISL_1469364	MRC/UVRI & LSHTM
		277	EPI_ISL_1469365	MRC/UVRI & LSHTM
		278	EPI_ISL_1469366	MRC/UVRI & LSHTM
		279	EPI_ISL_1469367	MRC/UVRI & LSHTM
		280	EPI_ISL_1469368	MRC/UVRI & LSHTM
		281	EPI_ISL_1469369	MRC/UVRI & LSHTM
		282	EPI_ISL_1469370	MRC/UVRI & LSHTM
		283	EPI_ISL_1469371	MRC/UVRI & LSHTM
		284	EPI_ISL_1469372	MRC/UVRI & LSHTM
		285	EPI_ISL_1469373	MRC/UVRI & LSHTM
		286	EPI_ISL_1469374	MRC/UVRI & LSHTM
		287	EPI_ISL_1469375	MRC/UVRI & LSHTM
		288	EPI_ISL_1469376	MRC/UVRI & LSHTM
		289	EPI_ISL_1469377	MRC/UVRI & LSHTM
		290	EPI_ISL_1469378	MRC/UVRI & LSHTM
		291	EPI_ISL_1469379	MRC/UVRI & LSHTM
		292	EPI_ISL_1469380	MRC/UVRI & LSHTM
		293	EPI_ISL_1469381	MRC/UVRI & LSHTM
		294	EPI_ISL_1469382	MRC/UVRI & LSHTM
		295	EPI_ISL_1469383	MRC/UVRI & LSHTM
		296	EPI_ISL_1469384	MRC/UVRI & LSHTM
		297	EPI_ISL_1469385	MRC/UVRI & LSHTM
		298	EPI_ISL_1469386	MRC/UVRI & LSHTM
		299	EPI_ISL_1469387	MRC/UVRI & LSHTM
		300	EPI_ISL_1469388	MRC/UVRI & LSHTM
		301	EPI_ISL_1469389	MRC/UVRI & LSHTM
		302	EPI_ISL_1469391	MRC/UVRI & LSHTM
		303	EPI_ISL_1469392	MRC/UVRI & LSHTM
		304	EPI_ISL_1469393	MRC/UVRI & LSHTM
		305	EPI_ISL_1469394	MRC/UVRI & LSHTM
		306	EPI_ISL_1469395	MRC/UVRI & LSHTM
		307	EPI_ISL_1469397	MRC/UVRI & LSHTM
		308	EPI_ISL_1469398	MRC/UVRI & LSHTM
		309	EPI_ISL_1469399	MRC/UVRI & LSHTM
		310	EPI_ISL_1469400	MRC/UVRI & LSHTM
		311	EPI_ISL_1469401	MRC/UVRI & LSHTM
		312	EPI_ISL_1469402	MRC/UVRI & LSHTM
		313	EPI_ISL_1469404	MRC/UVRI & LSHTM
		314	EPI_ISL_1469405	MRC/UVRI & LSHTM
		315	EPI_ISL_1469406	MRC/UVRI & LSHTM
		316	EPI_ISL_1469407	MRC/UVRI & LSHTM
		317	EPI_ISL_1469408	MRC/UVRI & LSHTM
		318	EPI_ISL_1469409	MRC/UVRI & LSHTM
		319	EPI_ISL_1469410	MRC/UVRI & LSHTM
		320	EPI_ISL_1469411	MRC/UVRI & LSHTM
		321	EPI_ISL_1469412	MRC/UVRI & LSHTM
		322	EPI_ISL_1469413	MRC/UVRI & LSHTM
		323	EPI_ISL_1469414	MRC/UVRI & LSHTM
		324	EPI_ISL_1469415	MRC/UVRI & LSHTM
		325	EPI_ISL_1469416	MRC/UVRI & LSHTM
		326	EPI_ISL_1469417	MRC/UVRI & LSHTM
		327	EPI_ISL_1469418	MRC/UVRI & LSHTM
		328	EPI_ISL_1469419	MRC/UVRI & LSHTM
		329	EPI_ISL_1469420	MRC/UVRI & LSHTM
		330	EPI_ISL_1469421	MRC/UVRI & LSHTM
		331	EPI_ISL_1469422	MRC/UVRI & LSHTM
		332	EPI_ISL_1469423	MRC/UVRI & LSHTM
		333	EPI_ISL_1469424	MRC/UVRI & LSHTM
		334	EPI_ISL_1469425	MRC/UVRI & LSHTM
		335	EPI_ISL_1469426	MRC/UVRI & LSHTM
		336	EPI_ISL_1469428	MRC/UVRI & LSHTM
		337	EPI_ISL_1469429	MRC/UVRI & LSHTM
		338	EPI_ISL_1469430	MRC/UVRI & LSHTM
		339	EPI_ISL_1469431	MRC/UVRI & LSHTM
		340	EPI_ISL_2346381	MRC/UVRI & LSHTM
		341	EPI_ISL_2346388	MRC/UVRI & LSHTM
		342	EPI_ISL_2346389	MRC/UVRI & LSHTM
		343	EPI_ISL_2348511	MRC/UVRI & LSHTM
		344	EPI_ISL_2346390	MRC/UVRI & LSHTM
		345	EPI_ISL_2346391	MRC/UVRI & LSHTM
		346	EPI_ISL_2346392	MRC/UVRI & LSHTM
		347	EPI_ISL_2346393	MRC/UVRI & LSHTM
		348	EPI_ISL_2346394	MRC/UVRI & LSHTM
		349	EPI_ISL_2346395	MRC/UVRI & LSHTM
		350	EPI_ISL_2346396	MRC/UVRI & LSHTM
		351	EPI_ISL_2346397	MRC/UVRI & LSHTM
		352	EPI_ISL_2346398	MRC/UVRI & LSHTM
		353	EPI_ISL_2348632	MRC/UVRI & LSHTM
		354	EPI_ISL_2348636	MRC/UVRI & LSHTM
		355	EPI_ISL_2348639	MRC/UVRI & LSHTM
		356	EPI_ISL_2348641	MRC/UVRI & LSHTM
		357	EPI_ISL_2348633	MRC/UVRI & LSHTM
		358	EPI_ISL_2348643	MRC/UVRI & LSHTM
		359	EPI_ISL_1970564	MRC/UVRI & LSHTM
		360	EPI_ISL_2346405	MRC/UVRI & LSHTM
		361	EPI_ISL_2346407	MRC/UVRI & LSHTM
		362	EPI_ISL_2346408	MRC/UVRI & LSHTM
		363	EPI_ISL_2346409	MRC/UVRI & LSHTM
		364	EPI_ISL_2346412	MRC/UVRI & LSHTM
		365	EPI_ISL_2346413	MRC/UVRI & LSHTM
		366	EPI_ISL_2346415	MRC/UVRI & LSHTM
		367	EPI_ISL_2346418	MRC/UVRI & LSHTM
		368	EPI_ISL_2346419	MRC/UVRI & LSHTM
		369	EPI_ISL_2346420	MRC/UVRI & LSHTM
		370	EPI_ISL_2346421	MRC/UVRI & LSHTM
		371	EPI_ISL_2346422	MRC/UVRI & LSHTM
		372	EPI_ISL_2346423	MRC/UVRI & LSHTM
		373	EPI_ISL_2346424	MRC/UVRI & LSHTM
		374	EPI_ISL_2346430	MRC/UVRI & LSHTM
		375	EPI_ISL_2346431	MRC/UVRI & LSHTM
		376	EPI_ISL_2346432	MRC/UVRI & LSHTM
		377	EPI_ISL_2690446	MRC/UVRI & LSHTM
		378	EPI_ISL_2690452	MRC/UVRI & LSHTM
		379	EPI_ISL_2690454	MRC/UVRI & LSHTM
		380	EPI_ISL_2690455	MRC/UVRI & LSHTM
		381	EPI_ISL_2690447	MRC/UVRI & LSHTM
		382	EPI_ISL_2690448	MRC/UVRI & LSHTM
		383	EPI_ISL_2690449	MRC/UVRI & LSHTM
		384	EPI_ISL_2690450	MRC/UVRI & LSHTM
		385	EPI_ISL_2690451	MRC/UVRI & LSHTM
		386	EPI_ISL_2690460	MRC/UVRI & LSHTM
		387	EPI_ISL_2690461	MRC/UVRI & LSHTM
		388	EPI_ISL_2690462	MRC/UVRI & LSHTM
		389	EPI_ISL_2690463	MRC/UVRI & LSHTM
		390	EPI_ISL_2690464	MRC/UVRI & LSHTM
		391	EPI_ISL_2690501	MRC/UVRI & LSHTM
		392	EPI_ISL_3149408	MRC/UVRI & LSHTM
		393	EPI_ISL_3149422	MRC/UVRI & LSHTM
		394	EPI_ISL_3149433	MRC/UVRI & LSHTM
		395	EPI_ISL_3149435	MRC/UVRI & LSHTM
2	V70F,H155Y sequence variant (n=1)	1	EPI_ISL_1469332	MRC/UVRI & LSHTM
3	A2S,I82T sequence variant (n=1)	1	EPI_ISL_3149372	MRC/UVRI & LSHTM
4	I82T,H155N sequence variant (n=1)	1	EPI_ISL_3149417	MRC/UVRI & LSHTM
5	I82T,M109I sequence variant (n=6)	1	EPI_ISL_2690483	MRC/UVRI & LSHTM
		2	EPI_ISL_2690486	MRC/UVRI & LSHTM
		3	EPI_ISL_2690493	MRC/UVRI & LSHTM
		4	EPI_ISL_3149362	MRC/UVRI & LSHTM
		5	EPI_ISL_3149426	MRC/UVRI & LSHTM
		6	EPI_ISL_3149434	MRC/UVRI & LSHTM
6	I82T,Q185H sequence variant (n=1)	1	EPI_ISL_2346417	MRC/UVRI & LSHTM
7	A2S sequence variant (n=1)	1	EPI_ISL_2348642	MRC/UVRI & LSHTM
8	A38S sequence variant (n=5)	1	EPI_ISL_2348635	MRC/UVRI & LSHTM
		2	EPI_ISL_2348637	MRC/UVRI & LSHTM
		3	EPI_ISL_2348638	MRC/UVRI & LSHTM
		4	EPI_ISL_2348634	MRC/UVRI & LSHTM
		5	EPI_ISL_2348644	MRC/UVRI & LSHTM
9	I82T sequence variant (n=165)	1	EPI_ISL_2346382	MRC/UVRI & LSHTM
		2	EPI_ISL_2346383	MRC/UVRI & LSHTM
		3	EPI_ISL_2346384	MRC/UVRI & LSHTM
		4	EPI_ISL_2346385	MRC/UVRI & LSHTM
		5	EPI_ISL_2346387	MRC/UVRI & LSHTM
		6	EPI_ISL_2346399	MRC/UVRI & LSHTM
		7	EPI_ISL_2346401	MRC/UVRI & LSHTM
		8	EPI_ISL_2346402	MRC/UVRI & LSHTM
		9	EPI_ISL_2346406	MRC/UVRI & LSHTM
		10	EPI_ISL_2346414	MRC/UVRI & LSHTM
		11	EPI_ISL_2346416	MRC/UVRI & LSHTM
		12	EPI_ISL_2346425	MRC/UVRI & LSHTM
		13	EPI_ISL_2346426	MRC/UVRI & LSHTM
		14	EPI_ISL_2346427	MRC/UVRI & LSHTM
		15	EPI_ISL_2346428	MRC/UVRI & LSHTM
		16	EPI_ISL_2346429	MRC/UVRI & LSHTM
		17	EPI_ISL_1970565	MRC/UVRI & LSHTM
		18	EPI_ISL_1970566	MRC/UVRI & LSHTM
		19	EPI_ISL_1970567	MRC/UVRI & LSHTM
		20	EPI_ISL_1970568	MRC/UVRI & LSHTM
		21	EPI_ISL_2346433	MRC/UVRI & LSHTM
		22	EPI_ISL_2346434	MRC/UVRI & LSHTM
		23	EPI_ISL_2346435	MRC/UVRI & LSHTM
		24	EPI_ISL_2690453	MRC/UVRI & LSHTM
		25	EPI_ISL_2690456	MRC/UVRI & LSHTM
		26	EPI_ISL_2690457	MRC/UVRI & LSHTM
		27	EPI_ISL_2690458	MRC/UVRI & LSHTM
		28	EPI_ISL_2690459	MRC/UVRI & LSHTM
		29	EPI_ISL_2690465	MRC/UVRI & LSHTM
		30	EPI_ISL_2690466	MRC/UVRI & LSHTM
		31	EPI_ISL_2690467	MRC/UVRI & LSHTM
		32	EPI_ISL_2690468	MRC/UVRI & LSHTM
		33	EPI_ISL_2690469	MRC/UVRI & LSHTM
		34	EPI_ISL_3149344	MRC/UVRI & LSHTM
		35	EPI_ISL_2690479	MRC/UVRI & LSHTM
		36	EPI_ISL_2690480	MRC/UVRI & LSHTM
		37	EPI_ISL_2690481	MRC/UVRI & LSHTM
		38	EPI_ISL_2690482	MRC/UVRI & LSHTM
		39	EPI_ISL_2690484	MRC/UVRI & LSHTM
		40	EPI_ISL_2690485	MRC/UVRI & LSHTM
		41	EPI_ISL_2690487	MRC/UVRI & LSHTM
		42	EPI_ISL_2690488	MRC/UVRI & LSHTM
		43	EPI_ISL_3149345	MRC/UVRI & LSHTM
		44	EPI_ISL_3149346	MRC/UVRI & LSHTM
		45	EPI_ISL_3149347	MRC/UVRI & LSHTM
		46	EPI_ISL_2690490	MRC/UVRI & LSHTM
		47	EPI_ISL_2690491	MRC/UVRI & LSHTM
		48	EPI_ISL_2690492	MRC/UVRI & LSHTM
		49	EPI_ISL_3149348	MRC/UVRI & LSHTM
		50	EPI_ISL_2690489	MRC/UVRI & LSHTM
		51	EPI_ISL_2690470	MRC/UVRI & LSHTM
		52	EPI_ISL_2690472	MRC/UVRI & LSHTM
		53	EPI_ISL_2690473	MRC/UVRI & LSHTM
		54	EPI_ISL_2690474	MRC/UVRI & LSHTM
		55	EPI_ISL_2690475	MRC/UVRI & LSHTM
		56	EPI_ISL_2690476	MRC/UVRI & LSHTM
		57	EPI_ISL_2690477	MRC/UVRI & LSHTM
		58	EPI_ISL_2690478	MRC/UVRI & LSHTM
		59	EPI_ISL_2690471	MRC/UVRI & LSHTM
		60	EPI_ISL_2690494	MRC/UVRI & LSHTM
		61	EPI_ISL_2690495	MRC/UVRI & LSHTM
		62	EPI_ISL_2690496	MRC/UVRI & LSHTM
		63	EPI_ISL_2690497	MRC/UVRI & LSHTM
		64	EPI_ISL_2690498	MRC/UVRI & LSHTM
		65	EPI_ISL_2690499	MRC/UVRI & LSHTM
		66	EPI_ISL_2690500	MRC/UVRI & LSHTM
		67	EPI_ISL_2690502	MRC/UVRI & LSHTM
		68	EPI_ISL_2690503	MRC/UVRI & LSHTM
		69	EPI_ISL_2690504	MRC/UVRI & LSHTM
		70	EPI_ISL_2690505	MRC/UVRI & LSHTM
		71	EPI_ISL_2690507	MRC/UVRI & LSHTM
		72	EPI_ISL_2690508	MRC/UVRI & LSHTM
		73	EPI_ISL_2690509	MRC/UVRI & LSHTM
		74	EPI_ISL_2690510	MRC/UVRI & LSHTM
		75	EPI_ISL_2690511	MRC/UVRI & LSHTM
		76	EPI_ISL_2690512	MRC/UVRI & LSHTM
		77	EPI_ISL_2690513	MRC/UVRI & LSHTM
		78	EPI_ISL_2690506	MRC/UVRI & LSHTM
		79	EPI_ISL_3149349	MRC/UVRI & LSHTM
		80	EPI_ISL_3149350	MRC/UVRI & LSHTM
		81	EPI_ISL_3149351	MRC/UVRI & LSHTM
		82	EPI_ISL_3149373	MRC/UVRI & LSHTM
		83	EPI_ISL_3149374	MRC/UVRI & LSHTM
		84	EPI_ISL_3149375	MRC/UVRI & LSHTM
		85	EPI_ISL_3149376	MRC/UVRI & LSHTM
		86	EPI_ISL_3149404	MRC/UVRI & LSHTM
		87	EPI_ISL_3149405	MRC/UVRI & LSHTM
		88	EPI_ISL_3149406	MRC/UVRI & LSHTM
		89	EPI_ISL_3149407	MRC/UVRI & LSHTM
		90	EPI_ISL_3149409	MRC/UVRI & LSHTM
		91	EPI_ISL_3149377	MRC/UVRI & LSHTM
		92	EPI_ISL_3149378	MRC/UVRI & LSHTM
		93	EPI_ISL_3149379	MRC/UVRI & LSHTM
		94	EPI_ISL_3149380	MRC/UVRI & LSHTM
		95	EPI_ISL_3149381	MRC/UVRI & LSHTM
		96	EPI_ISL_3149382	MRC/UVRI & LSHTM
		97	EPI_ISL_3149383	MRC/UVRI & LSHTM
		98	EPI_ISL_3149384	MRC/UVRI & LSHTM
		99	EPI_ISL_3149385	MRC/UVRI & LSHTM
		100	EPI_ISL_3149386	MRC/UVRI & LSHTM
		101	EPI_ISL_3149410	MRC/UVRI & LSHTM
		102	EPI_ISL_3149411	MRC/UVRI & LSHTM
		103	EPI_ISL_3149412	MRC/UVRI & LSHTM
		104	EPI_ISL_3149413	MRC/UVRI & LSHTM
		105	EPI_ISL_3149414	MRC/UVRI & LSHTM
		106	EPI_ISL_3149415	MRC/UVRI & LSHTM
		107	EPI_ISL_3149416	MRC/UVRI & LSHTM
		108	EPI_ISL_3149418	MRC/UVRI & LSHTM
		109	EPI_ISL_3149419	MRC/UVRI & LSHTM
		110	EPI_ISL_3149387	MRC/UVRI & LSHTM
		111	EPI_ISL_3149388	MRC/UVRI & LSHTM
		112	EPI_ISL_3149389	MRC/UVRI & LSHTM
		113	EPI_ISL_3149390	MRC/UVRI & LSHTM
		114	EPI_ISL_3149352	MRC/UVRI & LSHTM
		115	EPI_ISL_3149353	MRC/UVRI & LSHTM
		116	EPI_ISL_3149354	MRC/UVRI & LSHTM
		117	EPI_ISL_3149355	MRC/UVRI & LSHTM
		118	EPI_ISL_3149356	MRC/UVRI & LSHTM
		119	EPI_ISL_3149357	MRC/UVRI & LSHTM
		120	EPI_ISL_3149358	MRC/UVRI & LSHTM
		121	EPI_ISL_3149359	MRC/UVRI & LSHTM
		122	EPI_ISL_3149360	MRC/UVRI & LSHTM
		123	EPI_ISL_3149361	MRC/UVRI & LSHTM
		124	EPI_ISL_3149363	MRC/UVRI & LSHTM
		125	EPI_ISL_3149420	MRC/UVRI & LSHTM
		126	EPI_ISL_3149421	MRC/UVRI & LSHTM
		127	EPI_ISL_3149391	MRC/UVRI & LSHTM
		128	EPI_ISL_3149364	MRC/UVRI & LSHTM
		129	EPI_ISL_3149365	MRC/UVRI & LSHTM
		130	EPI_ISL_3149367	MRC/UVRI & LSHTM
		131	EPI_ISL_3149368	MRC/UVRI & LSHTM
		132	EPI_ISL_3149369	MRC/UVRI & LSHTM
		133	EPI_ISL_3149370	MRC/UVRI & LSHTM
		134	EPI_ISL_3149371	MRC/UVRI & LSHTM
		135	EPI_ISL_3149392	MRC/UVRI & LSHTM
		136	EPI_ISL_3149393	MRC/UVRI & LSHTM
		137	EPI_ISL_3149394	MRC/UVRI & LSHTM
		138	EPI_ISL_3149423	MRC/UVRI & LSHTM
		139	EPI_ISL_3149424	MRC/UVRI & LSHTM
		140	EPI_ISL_3149425	MRC/UVRI & LSHTM
		141	EPI_ISL_3149427	MRC/UVRI & LSHTM
		142	EPI_ISL_3149428	MRC/UVRI & LSHTM
		143	EPI_ISL_3149429	MRC/UVRI & LSHTM
		144	EPI_ISL_3149430	MRC/UVRI & LSHTM
		145	EPI_ISL_3149431	MRC/UVRI & LSHTM
		146	EPI_ISL_3149432	MRC/UVRI & LSHTM
		147	EPI_ISL_3149436	MRC/UVRI & LSHTM
		148	EPI_ISL_3149437	MRC/UVRI & LSHTM
		149	EPI_ISL_3149438	MRC/UVRI & LSHTM
		150	EPI_ISL_3149395	MRC/UVRI & LSHTM
		151	EPI_ISL_3149396	MRC/UVRI & LSHTM
		152	EPI_ISL_3149397	MRC/UVRI & LSHTM
		153	EPI_ISL_3149398	MRC/UVRI & LSHTM
		154	EPI_ISL_3149399	MRC/UVRI & LSHTM
		155	EPI_ISL_3149439	MRC/UVRI & LSHTM
		156	EPI_ISL_3149440	MRC/UVRI & LSHTM
		157	EPI_ISL_3149441	MRC/UVRI & LSHTM
		158	EPI_ISL_3149442	MRC/UVRI & LSHTM
		159	EPI_ISL_3149443	MRC/UVRI & LSHTM
		160	EPI_ISL_3149444	MRC/UVRI & LSHTM
		161	EPI_ISL_3149445	MRC/UVRI & LSHTM
		162	EPI_ISL_3149400	MRC/UVRI & LSHTM
		163	EPI_ISL_3149401	MRC/UVRI & LSHTM
		164	EPI_ISL_3149402	MRC/UVRI & LSHTM
		165	EPI_ISL_3149403	MRC/UVRI & LSHTM
10	A69S sequence variant (n=1)	1	EPI_ISL_1469343	MRC/UVRI & LSHTM
11	A85S sequence variant (n=1)	1	EPI_ISL_954297	MRC/UVRI & LSHTM
