# Supplementary material for: Retrospective in silico mutation profiling of SARS-CoV-2 structural proteins circulating in Uganda by July 2021: Towards refinement of COVID-19 disease vaccines, diagnostics, and therapeutics
Source: PLoS One. 2022 Dec 22;17(12):e0279428. doi: 10.1371/journal.pone.0279428 (PMC9778641; doi:10.1371/journal.pone.0279428)
Supplement: S4 Table — Out of the 81 families realized, variant S202N family had the largest size (n = 205). (XLSX) [file pone.0279428.s006.xlsx]

## Sheet: Sheet1
	Nucleocapsid protein sequence families
Family S/N	Nucloecapsid Sequence family (Frequency)	Family Member S/N	Parent Genome GISAID Accession ID	Date of Collection	Submitting Laboratory
1	Wuhan type strain (n=35)	1	EPI_ISL_451193	2020-03-30	MRC/UVRI & LSHTM Uganda Research Unit, Uganda Virus Research Institute (MRC/UVRI & LSHTM)
		2	EPI_ISL_451195	2020-03-22	MRC/UVRI & LSHTM
		3	EPI_ISL_451197	2020-04-27	MRC/UVRI & LSHTM
		4	EPI_ISL_451198	2020-04-27	MRC/UVRI & LSHTM
		5	EPI_ISL_451201	2020-04-30	MRC/UVRI & LSHTM
		6	EPI_ISL_451202	2020-05-01	MRC/UVRI & LSHTM
		7	EPI_ISL_737946	2020-05-04	MRC/UVRI & LSHTM
		8	EPI_ISL_737947	2020-05-07	MRC/UVRI & LSHTM
		9	EPI_ISL_737948	2020-05-01	MRC/UVRI & LSHTM
		10	EPI_ISL_737949	2020-05-02	MRC/UVRI & LSHTM
		11	EPI_ISL_737950	2020-05-01	MRC/UVRI & LSHTM
		12	EPI_ISL_737936	2020-05-04	MRC/UVRI & LSHTM
		13	EPI_ISL_737937	2020-05-06	MRC/UVRI & LSHTM
		14	EPI_ISL_737932	2020-05-07	MRC/UVRI & LSHTM
		15	EPI_ISL_737952	2020-05-07	MRC/UVRI & LSHTM
		16	EPI_ISL_737938	2020-05-07	MRC/UVRI & LSHTM
		17	EPI_ISL_737956	2020-03-30	MRC/UVRI & LSHTM
		18	EPI_ISL_737957	2020-03-25	MRC/UVRI & LSHTM
		19	EPI_ISL_737958	2020-03-26	MRC/UVRI & LSHTM
		20	EPI_ISL_737959	2020-03-27	MRC/UVRI & LSHTM
		21	EPI_ISL_737960	2020-05-07	MRC/UVRI & LSHTM
		22	EPI_ISL_737963	2020-05-04	MRC/UVRI & LSHTM
		23	EPI_ISL_737964	2020-05-07	MRC/UVRI & LSHTM
		24	EPI_ISL_737966	2020-05-06	MRC/UVRI & LSHTM
		25	EPI_ISL_737967	2020-05-07	MRC/UVRI & LSHTM
		26	EPI_ISL_737933	2020-05-07	MRC/UVRI & LSHTM
		27	EPI_ISL_737968	2020-05-07	MRC/UVRI & LSHTM
		28	EPI_ISL_738013	2020-08-06	MRC/UVRI & LSHTM
		29	EPI_ISL_738019	2020-08-17	MRC/UVRI & LSHTM
		30	EPI_ISL_738020	2020-08-17	MRC/UVRI & LSHTM
		31	EPI_ISL_738021	2020-08-15	MRC/UVRI & LSHTM
		32	EPI_ISL_738024	2020	MRC/UVRI & LSHTM
		33	EPI_ISL_2346391	2020-09-17	MRC/UVRI & LSHTM
		34	EPI_ISL_2346392	2020-09-17	MRC/UVRI & LSHTM
		35	EPI_ISL_2346393	2020-09-17	MRC/UVRI & LSHTM
2	S202N (n=205)	1	EPI_ISL_1652058	2021-01-15	Molecular Biology Laboratory, Department of Immunology and Molecular Biology, College of Health Sciences, Makerere University (MAKCHS)
		2	EPI_ISL_1652059	2021-01-25	MAKCHS
		3	EPI_ISL_1652060	2021-01-24	MAKCHS
		4	EPI_ISL_1652064	2020-11-14	MAKCHS
		5	EPI_ISL_1655961	2020-11-12	MAKCHS
		6	EPI_ISL_1652049	2020-11-13	MAKCHS
		7	EPI_ISL_1655962	2021-01-19	MAKCHS
		8	EPI_ISL_1655963	2021-01-18	MAKCHS
		9	EPI_ISL_1652070	2021-01-17	MAKCHS
		10	EPI_ISL_1652071	2021-01-15	MAKCHS
		11	EPI_ISL_1652050	2020-11-04	MAKCHS
		12	EPI_ISL_1652073	2021-01-13	MAKCHS
		13	EPI_ISL_1652051	2020-11-01	MAKCHS
		14	EPI_ISL_1652053	2020-09-30	MAKCHS
		15	EPI_ISL_1652054	2020-09-30	MAKCHS
		16	EPI_ISL_451183	2020-03-25	MRC/UVRI & LSHTM
		17	EPI_ISL_451184	2020-03-26	MRC/UVRI & LSHTM
		18	EPI_ISL_451194	2020-03-22	MRC/UVRI & LSHTM
		19	EPI_ISL_451199	2020-04-20	MRC/UVRI & LSHTM
		20	EPI_ISL_451200	2020-05-01	MRC/UVRI & LSHTM
		21	EPI_ISL_737934	2020-05-04	MRC/UVRI & LSHTM
		22	EPI_ISL_737951	2020-04-04	MRC/UVRI & LSHTM
		23	EPI_ISL_737962	2020-05-02	MRC/UVRI & LSHTM
		24	EPI_ISL_737939	2020-07-15	MRC/UVRI & LSHTM
		25	EPI_ISL_737970	2020-05-11	MRC/UVRI & LSHTM
		26	EPI_ISL_737974	2020-07-24	MRC/UVRI & LSHTM
		27	EPI_ISL_737931	2020-07-24	MRC/UVRI & LSHTM
		28	EPI_ISL_737975	2020-07-27	MRC/UVRI & LSHTM
		29	EPI_ISL_737976	2020-07-28	MRC/UVRI & LSHTM
		30	EPI_ISL_737980	2020-08-26	MRC/UVRI & LSHTM
		31	EPI_ISL_737985	2020-08-26	MRC/UVRI & LSHTM
		32	EPI_ISL_737986	2020-08-24	MRC/UVRI & LSHTM
		33	EPI_ISL_737990	2020-09-05	MRC/UVRI & LSHTM
		34	EPI_ISL_737991	2020-08-15	MRC/UVRI & LSHTM
		35	EPI_ISL_737992	2020-08-15	MRC/UVRI & LSHTM
		36	EPI_ISL_737993	2020-08-15	MRC/UVRI & LSHTM
		37	EPI_ISL_737994	2020-08-15	MRC/UVRI & LSHTM
		38	EPI_ISL_737995	2020-08-15	MRC/UVRI & LSHTM
		39	EPI_ISL_737997	2020-08-24	MRC/UVRI & LSHTM
		40	EPI_ISL_738000	2020-08-25	MRC/UVRI & LSHTM
		41	EPI_ISL_738001	2020-08-15	MRC/UVRI & LSHTM
		42	EPI_ISL_738002	2020-08-15	MRC/UVRI & LSHTM
		43	EPI_ISL_738005	2020-08-15	MRC/UVRI & LSHTM
		44	EPI_ISL_738006	2020-08-26	MRC/UVRI & LSHTM
		45	EPI_ISL_738007	2020-08-15	MRC/UVRI & LSHTM
		46	EPI_ISL_737945	2020-08-14	MRC/UVRI & LSHTM
		47	EPI_ISL_738008	2020-08-16	MRC/UVRI & LSHTM
		48	EPI_ISL_738010	2020-07-04	MRC/UVRI & LSHTM
		49	EPI_ISL_738011	2020-07-04	MRC/UVRI & LSHTM
		50	EPI_ISL_738016	2020-08-14	MRC/UVRI & LSHTM
		51	EPI_ISL_738022	2020-08-21	MRC/UVRI & LSHTM
		52	EPI_ISL_738025	2020-09-01	MRC/UVRI & LSHTM
		53	EPI_ISL_738026	2020-09-01	MRC/UVRI & LSHTM
		54	EPI_ISL_738027	2020-09-01	MRC/UVRI & LSHTM
		55	EPI_ISL_738028	2020-09-01	MRC/UVRI & LSHTM
		56	EPI_ISL_738029	2020-09-01	MRC/UVRI & LSHTM
		57	EPI_ISL_738030	2020-08-15	MRC/UVRI & LSHTM
		58	EPI_ISL_738031	2020-09-01	MRC/UVRI & LSHTM
		59	EPI_ISL_738032	2020-09-01	MRC/UVRI & LSHTM
		60	EPI_ISL_738033	2020-09-01	MRC/UVRI & LSHTM
		61	EPI_ISL_738034	2020-09-01	MRC/UVRI & LSHTM
		62	EPI_ISL_738035	2020-09-01	MRC/UVRI & LSHTM
		63	EPI_ISL_738036	2020-09-01	MRC/UVRI & LSHTM
		64	EPI_ISL_738037	2020-09-01	MRC/UVRI & LSHTM
		65	EPI_ISL_954231	2020-08-15	MRC/UVRI & LSHTM
		66	EPI_ISL_954241	2020-08-19	MRC/UVRI & LSHTM
		67	EPI_ISL_954243	2020-09-01	MRC/UVRI & LSHTM
		68	EPI_ISL_954244	2020-09-01	MRC/UVRI & LSHTM
		69	EPI_ISL_954245	2020-09-01	MRC/UVRI & LSHTM
		70	EPI_ISL_954246	2020-09-01	MRC/UVRI & LSHTM
		71	EPI_ISL_954247	2020-09-01	MRC/UVRI & LSHTM
		72	EPI_ISL_954248	2020-09-01	MRC/UVRI & LSHTM
		73	EPI_ISL_954249	2020-09-01	MRC/UVRI & LSHTM
		74	EPI_ISL_954250	2020-09-01	MRC/UVRI & LSHTM
		75	EPI_ISL_954251	2020-09-01	MRC/UVRI & LSHTM
		76	EPI_ISL_954252	2020-09-01	MRC/UVRI & LSHTM
		77	EPI_ISL_954253	2020-09-01	MRC/UVRI & LSHTM
		78	EPI_ISL_954240	2020-08-16	MRC/UVRI & LSHTM
		79	EPI_ISL_954254	2020-09-02	MRC/UVRI & LSHTM
		80	EPI_ISL_954232	2020-08-15	MRC/UVRI & LSHTM
		81	EPI_ISL_954233	2020-08-15	MRC/UVRI & LSHTM
		82	EPI_ISL_954234	2020-08-15	MRC/UVRI & LSHTM
		83	EPI_ISL_954235	2020-08-15	MRC/UVRI & LSHTM
		84	EPI_ISL_954228	2020-08-15	MRC/UVRI & LSHTM
		85	EPI_ISL_954236	2020-08-15	MRC/UVRI & LSHTM
		86	EPI_ISL_954237	2020-08-15	MRC/UVRI & LSHTM
		87	EPI_ISL_954238	2020-08-15	MRC/UVRI & LSHTM
		88	EPI_ISL_954239	2020-08-15	MRC/UVRI & LSHTM
		89	EPI_ISL_954262	2020-12-27	MRC/UVRI & LSHTM
		90	EPI_ISL_954264	2020-12-27	MRC/UVRI & LSHTM
		91	EPI_ISL_954256	2020-12-27	MRC/UVRI & LSHTM
		92	EPI_ISL_954259	2020-12-27	MRC/UVRI & LSHTM
		93	EPI_ISL_954260	2020-12-27	MRC/UVRI & LSHTM
		94	EPI_ISL_954269	2020-12-28	MRC/UVRI & LSHTM
		95	EPI_ISL_954227	2020-12-28	MRC/UVRI & LSHTM
		96	EPI_ISL_954270	2020-12-28	MRC/UVRI & LSHTM
		97	EPI_ISL_954271	2020-12-28	MRC/UVRI & LSHTM
		98	EPI_ISL_954283	2020-12-29	MRC/UVRI & LSHTM
		99	EPI_ISL_954281	2020-12-29	MRC/UVRI & LSHTM
		100	EPI_ISL_954284	2020-12-30	MRC/UVRI & LSHTM
		101	EPI_ISL_954285	2020-12-30	MRC/UVRI & LSHTM
		102	EPI_ISL_954286	2020-12-30	MRC/UVRI & LSHTM
		103	EPI_ISL_954287	2020-12-30	MRC/UVRI & LSHTM
		104	EPI_ISL_954290	2020-12-31	MRC/UVRI & LSHTM
		105	EPI_ISL_954295	2020-12-31	MRC/UVRI & LSHTM
		106	EPI_ISL_954296	2020-12-31	MRC/UVRI & LSHTM
		107	EPI_ISL_954297	2021-01-01	MRC/UVRI & LSHTM
		108	EPI_ISL_954298	2021-01-01	MRC/UVRI & LSHTM
		109	EPI_ISL_954299	2021-01-01	MRC/UVRI & LSHTM
		110	EPI_ISL_954226	2021-01-02	MRC/UVRI & LSHTM
		111	EPI_ISL_954273	2020-12-28	MRC/UVRI & LSHTM
		112	EPI_ISL_954274	2020-12-28	MRC/UVRI & LSHTM
		113	EPI_ISL_954275	2020-12-28	MRC/UVRI & LSHTM
		114	EPI_ISL_954276	2020-12-28	MRC/UVRI & LSHTM
		115	EPI_ISL_954277	2020-12-28	MRC/UVRI & LSHTM
		116	EPI_ISL_954278	2020-12-28	MRC/UVRI & LSHTM
		117	EPI_ISL_954230	2020-12-28	MRC/UVRI & LSHTM
		118	EPI_ISL_954279	2020-12-28	MRC/UVRI & LSHTM
		119	EPI_ISL_954280	2020-12-28	MRC/UVRI & LSHTM
		120	EPI_ISL_1469317	2021-01-19	MRC/UVRI & LSHTM
		121	EPI_ISL_1469318	2021-01-19	MRC/UVRI & LSHTM
		122	EPI_ISL_1469321	2021-01-19	MRC/UVRI & LSHTM
		123	EPI_ISL_1469322	2021-01-18	MRC/UVRI & LSHTM
		124	EPI_ISL_1469326	2020-09-01	MRC/UVRI & LSHTM
		125	EPI_ISL_1469331	2020-08-15	MRC/UVRI & LSHTM
		126	EPI_ISL_1469333	2020-11-08	MRC/UVRI & LSHTM
		127	EPI_ISL_1469334	2020-11-08	MRC/UVRI & LSHTM
		128	EPI_ISL_1469335	2020-11-08	MRC/UVRI & LSHTM
		129	EPI_ISL_1469336	2020-11-09	MRC/UVRI & LSHTM
		130	EPI_ISL_1469337	2020-11-09	MRC/UVRI & LSHTM
		131	EPI_ISL_1469338	2020-11-09	MRC/UVRI & LSHTM
		132	EPI_ISL_1469339	2020-11-09	MRC/UVRI & LSHTM
		133	EPI_ISL_1469341	2020-11-11	MRC/UVRI & LSHTM
		134	EPI_ISL_1469342	2020-11-11	MRC/UVRI & LSHTM
		135	EPI_ISL_1469343	2020-11-11	MRC/UVRI & LSHTM
		136	EPI_ISL_1469344	2020-12-03	MRC/UVRI & LSHTM
		137	EPI_ISL_1469345	2020-12-08	MRC/UVRI & LSHTM
		138	EPI_ISL_1469347	2020-12-08	MRC/UVRI & LSHTM
		139	EPI_ISL_1469348	2020-09-01	MRC/UVRI & LSHTM
		140	EPI_ISL_1469349	2020-09-01	MRC/UVRI & LSHTM
		141	EPI_ISL_1469350	2020-09-01	MRC/UVRI & LSHTM
		142	EPI_ISL_1469351	2020-09-01	MRC/UVRI & LSHTM
		143	EPI_ISL_1469353	2020-11-06	MRC/UVRI & LSHTM
		144	EPI_ISL_1469354	2020-11-06	MRC/UVRI & LSHTM
		145	EPI_ISL_1469355	2020-11-08	MRC/UVRI & LSHTM
		146	EPI_ISL_1469356	2020-11-11	MRC/UVRI & LSHTM
		147	EPI_ISL_1469358	2020-11-11	MRC/UVRI & LSHTM
		148	EPI_ISL_1469361	2020-11-13	MRC/UVRI & LSHTM
		149	EPI_ISL_1469362	2020-11-13	MRC/UVRI & LSHTM
		150	EPI_ISL_1469363	2020-11-14	MRC/UVRI & LSHTM
		151	EPI_ISL_1469364	2020-11-14	MRC/UVRI & LSHTM
		152	EPI_ISL_1469365	2020-11-14	MRC/UVRI & LSHTM
		153	EPI_ISL_1469366	2020-11-17	MRC/UVRI & LSHTM
		154	EPI_ISL_1469367	2020-12-08	MRC/UVRI & LSHTM
		155	EPI_ISL_1469368	2020-12-08	MRC/UVRI & LSHTM
		156	EPI_ISL_1469369	2020-12-08	MRC/UVRI & LSHTM
		157	EPI_ISL_1469370	2020-12-06	MRC/UVRI & LSHTM
		158	EPI_ISL_1469372	2020-12-08	MRC/UVRI & LSHTM
		159	EPI_ISL_1469373	2020-12-08	MRC/UVRI & LSHTM
		160	EPI_ISL_1469375	2020-12-08	MRC/UVRI & LSHTM
		161	EPI_ISL_1469376	2020-12-08	MRC/UVRI & LSHTM
		162	EPI_ISL_1469378	2020-12-08	MRC/UVRI & LSHTM
		163	EPI_ISL_1469381	2020-12-09	MRC/UVRI & LSHTM
		164	EPI_ISL_1469382	2020-12-09	MRC/UVRI & LSHTM
		165	EPI_ISL_1469383	2020-12-11	MRC/UVRI & LSHTM
		166	EPI_ISL_1469384	2020-12-11	MRC/UVRI & LSHTM
		167	EPI_ISL_1469385	2020-12-09	MRC/UVRI & LSHTM
		168	EPI_ISL_1469387	2020-12-10	MRC/UVRI & LSHTM
		169	EPI_ISL_1469391	2020-12-11	MRC/UVRI & LSHTM
		170	EPI_ISL_1469392	2020-12-11	MRC/UVRI & LSHTM
		171	EPI_ISL_1469393	2020-12-11	MRC/UVRI & LSHTM
		172	EPI_ISL_1469394	2020-12-11	MRC/UVRI & LSHTM
		173	EPI_ISL_1469395	2020-12-13	MRC/UVRI & LSHTM
		174	EPI_ISL_1469398	2020-12-22	MRC/UVRI & LSHTM
		175	EPI_ISL_1469399	2020-12-21	MRC/UVRI & LSHTM
		176	EPI_ISL_1469400	2020-12-21	MRC/UVRI & LSHTM
		177	EPI_ISL_1469402	2020-12-22	MRC/UVRI & LSHTM
		178	EPI_ISL_1469404	2020-12-22	MRC/UVRI & LSHTM
		179	EPI_ISL_1469405	2020-12-22	MRC/UVRI & LSHTM
		180	EPI_ISL_1469407	2020-12-24	MRC/UVRI & LSHTM
		181	EPI_ISL_1469414	2020-10-29	MRC/UVRI & LSHTM
		182	EPI_ISL_1469415	2020-11-13	MRC/UVRI & LSHTM
		183	EPI_ISL_1469418	2020-10-29	MRC/UVRI & LSHTM
		184	EPI_ISL_1469422	2020-10-28	MRC/UVRI & LSHTM
		185	EPI_ISL_1469423	2020-10-29	MRC/UVRI & LSHTM
		186	EPI_ISL_1469424	2020-10-26	MRC/UVRI & LSHTM
		187	EPI_ISL_1469426	2020-10-29	MRC/UVRI & LSHTM
		188	EPI_ISL_1469428	2020-11-08	MRC/UVRI & LSHTM
		189	EPI_ISL_1469429	2020-10-29	MRC/UVRI & LSHTM
		190	EPI_ISL_1469430	2020-10-28	MRC/UVRI & LSHTM
		191	EPI_ISL_2346389	2020-09-12	MRC/UVRI & LSHTM
		192	EPI_ISL_2346394	2020-09-17	MRC/UVRI & LSHTM
		193	EPI_ISL_2346395	2020-09-17	MRC/UVRI & LSHTM
		194	EPI_ISL_2346396	2020-09-17	MRC/UVRI & LSHTM
		195	EPI_ISL_2348633	2021-03-16	MRC/UVRI & LSHTM
		196	EPI_ISL_2348634	2021-03-16	MRC/UVRI & LSHTM
		197	EPI_ISL_2348642	2021-02-20	MRC/UVRI & LSHTM
		198	EPI_ISL_2346404	2021-01-27	MRC/UVRI & LSHTM
		199	EPI_ISL_2690452	2021-04-07	MRC/UVRI & LSHTM
		200	EPI_ISL_2690448	2021-04-15	MRC/UVRI & LSHTM
		201	EPI_ISL_2690449	2021-04-13	MRC/UVRI & LSHTM
		202	EPI_ISL_2690462	2021-05-15	MRC/UVRI & LSHTM
		203	EPI_ISL_2690463	2021-05-11	MRC/UVRI & LSHTM
		204	EPI_ISL_3149408	2021-06-10	MRC/UVRI & LSHTM
		205	EPI_ISL_3149422	2021-06-10	MRC/UVRI & LSHTM
3	S202N, M210T (n=2)	1	EPI_ISL_1652061	2020-11-14	MAKCHS
		2	EPI_ISL_737940	2020-08-27	MRC/UVRI & LSHTM
4	G204V, D402Y (n=1)	1	EPI_ISL_1652062	2020-11-14	MAKCHS
5	S202N, A398S (n=1)	1	EPI_ISL_1652063	2020-11-10	MAKCHS
6	S202N, A208V (n=1)	1	EPI_ISL_1652065	2020-11-08	MAKCHS
7	S194L (n=3)	1	EPI_ISL_1652066	2020-10-22	MAKCHS
		2	EPI_ISL_737977	2020-07-22	MRC/UVRI & LSHTM
		3	EPI_ISL_2346397	2020-09-16	MRC/UVRI & LSHTM
8	S2Y, S202N, R203K, P326L (n=2)	1	EPI_ISL_1652068	2021-01-13	MAKCHS
		2	EPI_ISL_2346400	2021-03-22	MRC/UVRI & LSHTM
9	D402Y (n=23)	1	EPI_ISL_1652069	2021-01-19	MAKCHS
		2	EPI_ISL_1652052	2020-11-16	MAKCHS
		3	EPI_ISL_1652056	2021-02-19	MAKCHS
		4	EPI_ISL_737965	2020-07-24	MRC/UVRI & LSHTM
		5	EPI_ISL_737971	2020-08-08	MRC/UVRI & LSHTM
		6	EPI_ISL_737981	2020-08-26	MRC/UVRI & LSHTM
		7	EPI_ISL_737982	2020-08-27	MRC/UVRI & LSHTM
		8	EPI_ISL_737941	2020-08-26	MRC/UVRI & LSHTM
		9	EPI_ISL_737983	2020-08-26	MRC/UVRI & LSHTM
		10	EPI_ISL_737987	2020-08-26	MRC/UVRI & LSHTM
		11	EPI_ISL_737988	2020-08-30	MRC/UVRI & LSHTM
		12	EPI_ISL_737989	2020-08-27	MRC/UVRI & LSHTM
		13	EPI_ISL_737996	2020	MRC/UVRI & LSHTM
		14	EPI_ISL_738003	2020-08-26	MRC/UVRI & LSHTM
		15	EPI_ISL_738004	2020-08-26	MRC/UVRI & LSHTM
		16	EPI_ISL_738017	2020-08-11	MRC/UVRI & LSHTM
		17	EPI_ISL_1469332	2020-11-08	MRC/UVRI & LSHTM
		18	EPI_ISL_1469340	2020-11-11	MRC/UVRI & LSHTM
		19	EPI_ISL_1469379	2020-11-13	MRC/UVRI & LSHTM
		20	EPI_ISL_1469416	2020-11-13	MRC/UVRI & LSHTM
		21	EPI_ISL_1469417	2020-10-22	MRC/UVRI & LSHTM
		22	EPI_ISL_1469419	2020-10-27	MRC/UVRI & LSHTM
		23	EPI_ISL_2348511	2020-09-15	MRC/UVRI & LSHTM
10	P142A, D402Y (n=1)	1	EPI_ISL_1652055	2021-02-19	MAKCHS
11	S2Y, S202N, R203K (n=25)	1	EPI_ISL_1652057	2021-01-13	MAKCHS
		2	EPI_ISL_954267	2020-12-27	MRC/UVRI & LSHTM
		3	EPI_ISL_954258	2020-12-27	MRC/UVRI & LSHTM
		4	EPI_ISL_954268	2020-12-28	MRC/UVRI & LSHTM
		5	EPI_ISL_954282	2020-12-29	MRC/UVRI & LSHTM
		6	EPI_ISL_954289	2020-12-31	MRC/UVRI & LSHTM
		7	EPI_ISL_954291	2020-12-31	MRC/UVRI & LSHTM
		8	EPI_ISL_954292	2020-12-31	MRC/UVRI & LSHTM
		9	EPI_ISL_954293	2020-12-31	MRC/UVRI & LSHTM
		10	EPI_ISL_954294	2020-12-31	MRC/UVRI & LSHTM
		11	EPI_ISL_954300	2021-01-02	MRC/UVRI & LSHTM
		12	EPI_ISL_1469313	2021-01-21	MRC/UVRI & LSHTM
		13	EPI_ISL_1469314	2021-01-22	MRC/UVRI & LSHTM
		14	EPI_ISL_1469319	2021-01-19	MRC/UVRI & LSHTM
		15	EPI_ISL_1469320	2021-01-19	MRC/UVRI & LSHTM
		16	EPI_ISL_1469323	2021-01-19	MRC/UVRI & LSHTM
		17	EPI_ISL_1469324	2021-01-20	MRC/UVRI & LSHTM
		18	EPI_ISL_1469325	2021-01-21	MRC/UVRI & LSHTM
		19	EPI_ISL_1469357	2020-11-11	MRC/UVRI & LSHTM
		20	EPI_ISL_1469380	2020-12-09	MRC/UVRI & LSHTM
		21	EPI_ISL_2346388	2021-02-27	MRC/UVRI & LSHTM
		22	EPI_ISL_2348632	2021-02-10	MRC/UVRI & LSHTM
		23	EPI_ISL_2690446	2021-04-07	MRC/UVRI & LSHTM
		24	EPI_ISL_2690447	2021-04-15	MRC/UVRI & LSHTM
		25	EPI_ISL_2690464	2021-04-10	MRC/UVRI & LSHTM
12	R203K, G204R (n=8)	1	EPI_ISL_451185	2020-03-27	MRC/UVRI & LSHTM
		2	EPI_ISL_738038	2020-10-01	MRC/UVRI & LSHTM
		3	EPI_ISL_738039	2020-10-01	MRC/UVRI & LSHTM
		4	EPI_ISL_738040	2020-10-01	MRC/UVRI & LSHTM
		5	EPI_ISL_738041	2020-10-01	MRC/UVRI & LSHTM
		6	EPI_ISL_738042	2020-10-01	MRC/UVRI & LSHTM
		7	EPI_ISL_738043	2020-10-01	MRC/UVRI & LSHTM
		8	EPI_ISL_2346398	2020-09-17	MRC/UVRI & LSHTM
13	D103Y, R203K, G204R (n=7)	1	EPI_ISL_451186	2020-03-27	MRC/UVRI & LSHTM
		2	EPI_ISL_451189	2020-03-30	MRC/UVRI & LSHTM
		3	EPI_ISL_451190	2020-03-30	MRC/UVRI & LSHTM
		4	EPI_ISL_451191	2020-03-30	MRC/UVRI & LSHTM
		5	EPI_ISL_451192	2020-03-30	MRC/UVRI & LSHTM
		6	EPI_ISL_451196	2020-03-25	MRC/UVRI & LSHTM
		7	EPI_ISL_737955	2020-03-27	MRC/UVRI & LSHTM
14	D22G (n=3)	1	EPI_ISL_737953	2020-05-07	MRC/UVRI & LSHTM
		2	EPI_ISL_737961	2020-05-07	MRC/UVRI & LSHTM
		3	EPI_ISL_737969	2020-05-07	MRC/UVRI & LSHTM
15	S202N, A359T (n=1)	1	EPI_ISL_737954	2020-03-21	MRC/UVRI & LSHTM
16	P199S (n=1)	1	EPI_ISL_737935	2020-04-02	MRC/UVRI & LSHTM
17	S186F (n=4)	1	EPI_ISL_737972	2020-07-21	MRC/UVRI & LSHTM
		2	EPI_ISL_737978	2020-07-21	MRC/UVRI & LSHTM
		3	EPI_ISL_737979	2020-07-21	MRC/UVRI & LSHTM
		4	EPI_ISL_737999	2020-08-22	MRC/UVRI & LSHTM
18	T391I (n=1)	1	EPI_ISL_737973	2020-07-16	MRC/UVRI & LSHTM
19	R195K, A217V (n=1)	1	EPI_ISL_737984	2020	MRC/UVRI & LSHTM
20	P383S, D402Y (n=3)	1	EPI_ISL_737942	2020-08-24	MRC/UVRI & LSHTM
		2	EPI_ISL_737943	2020-08-24	MRC/UVRI & LSHTM
		3	EPI_ISL_737944	2020-08-24	MRC/UVRI & LSHTM
21	R195I, R203K, G204R (n=6)	1	EPI_ISL_737998	2020-08-25	MRC/UVRI & LSHTM
		2	EPI_ISL_738018	2020-08-17	MRC/UVRI & LSHTM
		3	EPI_ISL_1469328	2020-09-06	MRC/UVRI & LSHTM
		4	EPI_ISL_1469330	2020-09-07	MRC/UVRI & LSHTM
		5	EPI_ISL_1469352	2020-09-01	MRC/UVRI & LSHTM
		6	EPI_ISL_1469396	2020-12-12	MRC/UVRI & LSHTM
22	P13S, D402Y (n=3)	1	EPI_ISL_738009	2020-07-04	MRC/UVRI & LSHTM
		2	EPI_ISL_738012	2020-07-04	MRC/UVRI & LSHTM
		3	EPI_ISL_1469432	2020-11-06	MRC/UVRI & LSHTM
23	S205I (n=5)	1	EPI_ISL_738014	2020-08-08	MRC/UVRI & LSHTM
		2	EPI_ISL_738015	2020-08-08	MRC/UVRI & LSHTM
		3	EPI_ISL_2346381	2021-03-01	MRC/UVRI & LSHTM
		4	EPI_ISL_2348639	2021-03-09	MRC/UVRI & LSHTM
		5	EPI_ISL_2348643	2021-03-15	MRC/UVRI & LSHTM
24	P13S, T24I, R195K, P207T (n=1)	1	EPI_ISL_738023	2020-08-21	MRC/UVRI & LSHTM
25	R195K (n=1)	1	EPI_ISL_954242	2020-09-01	MRC/UVRI & LSHTM
26	G34W, S202N (n=2)	1	EPI_ISL_954255	2020-12-26	MRC/UVRI & LSHTM
		2	EPI_ISL_954229	2020-12-26	MRC/UVRI & LSHTM
27	D144Y, S202N (n=1)	1	EPI_ISL_954261	2020-12-27	MRC/UVRI & LSHTM
28	S202N, R203K (n=3)	1	EPI_ISL_954263	2020-12-27	MRC/UVRI & LSHTM
		2	EPI_ISL_1469359	2020-11-13	MRC/UVRI & LSHTM
		3	EPI_ISL_1469360	2020-11-13	MRC/UVRI & LSHTM
29	S202N, A208V, P365S (n=2)	1	EPI_ISL_954266	2020-12-27	MRC/UVRI & LSHTM
		2	EPI_ISL_954272	2020-12-28	MRC/UVRI & LSHTM
30	T141I, S202N (n=1)	1	EPI_ISL_954257	2020-12-27	MRC/UVRI & LSHTM
31	S202N, Q418H (n=1)	1	EPI_ISL_955136	2020-12-29	MRC/UVRI & LSHTM
32	S202N, D377G (n=1)	1	EPI_ISL_954288	2020-12-31	MRC/UVRI & LSHTM
33	S202N, S327L (n=1)	1	EPI_ISL_1469315	2021-01-22	MRC/UVRI & LSHTM
34	S202N, P383L (n=1)	1	EPI_ISL_1469316	2021-01-23	MRC/UVRI & LSHTM
35	R195I, R203K (n=1)	1	EPI_ISL_1469327	2020-09-06	MRC/UVRI & LSHTM
36	A182V, S202N (n=1)	1	EPI_ISL_1469329	2020-09-07	MRC/UVRI & LSHTM
37	S206F (n=3)	1	EPI_ISL_1469346	2020-12-08	MRC/UVRI & LSHTM
		2	EPI_ISL_1469421	2020-10-29	MRC/UVRI & LSHTM
		3	EPI_ISL_1469427	2020-11-01	MRC/UVRI & LSHTM
38	E253A, D402Y (n=2)	1	EPI_ISL_1469371	2020-12-08	MRC/UVRI & LSHTM
		2	EPI_ISL_1469374	2020-12-08	MRC/UVRI & LSHTM
39	T166I, S202N (n=1)	1	EPI_ISL_1469377	2020-12-08	MRC/UVRI & LSHTM
40	G30R, R95C, S202N (n=1)	1	EPI_ISL_1469386	2020-12-10	MRC/UVRI & LSHTM
41	S202N, D415A (n=1)	1	EPI_ISL_1469388	2020-12-11	MRC/UVRI & LSHTM
42	S202N, P326L (n=1)	1	EPI_ISL_1469389	2020-12-11	MRC/UVRI & LSHTM
43	D144Y, S202N, Q294K (n=1)	1	EPI_ISL_1469390	2020-12-11	MRC/UVRI & LSHTM
44	S202N, P364L	1	EPI_ISL_1469397	2020-12-20	MRC/UVRI & LSHTM
45	A138S, S202N (n=1)	1	EPI_ISL_1469401	2020-12-18	MRC/UVRI & LSHTM
46	D128Y, S202N (n=4)	1	EPI_ISL_1469403	2020-12-20	MRC/UVRI & LSHTM
		2	EPI_ISL_1469408	2020-12-20	MRC/UVRI & LSHTM
		3	EPI_ISL_1469412	2020-12-20	MRC/UVRI & LSHTM
		4	EPI_ISL_1469413	2020-12-20	MRC/UVRI & LSHTM
47	S202N, A208V, T265I (n=1)	1	EPI_ISL_1469406	2020-12-22	MRC/UVRI & LSHTM
48	R95H, S202N (n=1)	1	EPI_ISL_1469409	2020-12-22	MRC/UVRI & LSHTM
49	V72L, S202N (n=2)	1	EPI_ISL_1469410	2020-12-20	MRC/UVRI & LSHTM
		2	EPI_ISL_1469411	2020-12-20	MRC/UVRI & LSHTM
50	M234I (n=1)	1	EPI_ISL_1469420	2020-10-29	MRC/UVRI & LSHTM
51	S186F, R195K (n=2)	1	EPI_ISL_1469425	2020-10-28	MRC/UVRI & LSHTM
		2	EPI_ISL_1469431	2020-11-04	MRC/UVRI & LSHTM
52	S2Y, Del D3, A12G, T205I (n=31)	1	EPI_ISL_2346382	2021-03-05	MRC/UVRI & LSHTM
		2	EPI_ISL_2346383	2021-03-05	MRC/UVRI & LSHTM
		3	EPI_ISL_2346384	2021-03-10	MRC/UVRI & LSHTM
		4	EPI_ISL_2346399	2021-03-20	MRC/UVRI & LSHTM
		5	EPI_ISL_2346401	2021-03-23	MRC/UVRI & LSHTM
		6	EPI_ISL_2346402	2021-03-27	MRC/UVRI & LSHTM
		7	EPI_ISL_2346406	2021-03-28	MRC/UVRI & LSHTM
		8	EPI_ISL_2346411	2021-02-15	MRC/UVRI & LSHTM
		9	EPI_ISL_2346425	2021-04-16	MRC/UVRI & LSHTM
		10	EPI_ISL_2346426	2021-04-17	MRC/UVRI & LSHTM
		11	EPI_ISL_2346427	2021-04-17	MRC/UVRI & LSHTM
		12	EPI_ISL_2346428	2021-04-17	MRC/UVRI & LSHTM
		13	EPI_ISL_2346429	2021-04-17	MRC/UVRI & LSHTM
		14	EPI_ISL_2346433	2021-04-27	MRC/UVRI & LSHTM
		15	EPI_ISL_2346434	2021-04-27	MRC/UVRI & LSHTM
		16	EPI_ISL_2346435	2021-04-27	MRC/UVRI & LSHTM
		17	EPI_ISL_2690456	2021-04-14	MRC/UVRI & LSHTM
		18	EPI_ISL_2690457	2021-04-14	MRC/UVRI & LSHTM
		19	EPI_ISL_2690459	2021-04-20	MRC/UVRI & LSHTM
		20	EPI_ISL_2690465	2021-04-27	MRC/UVRI & LSHTM
		21	EPI_ISL_2690466	2021-05-01	MRC/UVRI & LSHTM
		22	EPI_ISL_2690467	2021-05-02	MRC/UVRI & LSHTM
		23	EPI_ISL_2690469	2021-05-12	MRC/UVRI & LSHTM
		24	EPI_ISL_2690470	2021-05-05	MRC/UVRI & LSHTM
		25	EPI_ISL_2690472	2021-05-05	MRC/UVRI & LSHTM
		26	EPI_ISL_2690473	2021-05-05	MRC/UVRI & LSHTM
		27	EPI_ISL_2690474	2021-05-05	MRC/UVRI & LSHTM
		28	EPI_ISL_2690475	2021-05-12	MRC/UVRI & LSHTM
		29	EPI_ISL_2690477	2021-05-12	MRC/UVRI & LSHTM
		30	EPI_ISL_2690478	2021-05-12	MRC/UVRI & LSHTM
		31	EPI_ISL_2690471	2021-05-12	MRC/UVRI & LSHTM
53	R203K, G204R, A208G, Del R209 (n=4)	1	EPI_ISL_2346385	2021-02-23	MRC/UVRI & LSHTM
		2	EPI_ISL_2346387	2021-02-23	MRC/UVRI & LSHTM
		3	EPI_ISL_2690453	2021-04-09	MRC/UVRI & LSHTM
		4	EPI_ISL_2690458	2021-04-16	MRC/UVRI & LSHTM
54	S2Y, Del D3, A12G, R203K, G204R, A208G, Del R209 (n=1)	1	EPI_ISL_2346386	2021-02-23	MRC/UVRI & LSHTM
55	T198I, R203K, G204R (n=1)	1	EPI_ISL_2346390	2020-09-17	MRC/UVRI & LSHTM
56	A90T, S202N (n=4)	1	EPI_ISL_2348635	2021-03-02	MRC/UVRI & LSHTM
		2	EPI_ISL_2348637	2021-03-09	MRC/UVRI & LSHTM
		3	EPI_ISL_2348638	2021-03-09	MRC/UVRI & LSHTM
		4	EPI_ISL_2348644	2021-03-16	MRC/UVRI & LSHTM
57	P13S, T205I (n=3)	1	EPI_ISL_2348636	2021-03-08	MRC/UVRI & LSHTM
		2	EPI_ISL_2346415	2021-03-28	MRC/UVRI & LSHTM
		3	EPI_ISL_2346424	2021-03-28	MRC/UVRI & LSHTM
58	T205I, P365L (n=1)	1	EPI_ISL_2348641	2021-02-13	MRC/UVRI & LSHTM
59	T205I, D399Y (n=2)	1	EPI_ISL_2346403	2021-03-25	MRC/UVRI & LSHTM
		2	EPI_ISL_2346412	2021-03-25	MRC/UVRI & LSHTM
60	D3L, R203K, G204R, S235F (n=16)	1	EPI_ISL_2346405	2021-03-28	MRC/UVRI & LSHTM
		2	EPI_ISL_2346407	2021-03-28	MRC/UVRI & LSHTM
		3	EPI_ISL_2346408	2021-03-26	MRC/UVRI & LSHTM
		4	EPI_ISL_2346409	2021-03-26	MRC/UVRI & LSHTM
		5	EPI_ISL_2346413	2021-03-25	MRC/UVRI & LSHTM
		6	EPI_ISL_2346418	2021-03-28	MRC/UVRI & LSHTM
		7	EPI_ISL_2346419	2021-03-28	MRC/UVRI & LSHTM
		8	EPI_ISL_2346420	2021-03-28	MRC/UVRI & LSHTM
		9	EPI_ISL_2346421	2021-03-27	MRC/UVRI & LSHTM
		10	EPI_ISL_2346422	2021-03-27	MRC/UVRI & LSHTM
		11	EPI_ISL_2346423	2021-03-27	MRC/UVRI & LSHTM
		12	EPI_ISL_2690454	2021-04-09	MRC/UVRI & LSHTM
		13	EPI_ISL_2690451	2021-05-09	MRC/UVRI & LSHTM
		14	EPI_ISL_2690460	2021-05-09	MRC/UVRI & LSHTM
		15	EPI_ISL_2690461	2021-05-09	MRC/UVRI & LSHTM
		16	EPI_ISL_2690501	2021-06-15	MRC/UVRI & LSHTM
61	S2Y, Del D3, A12G, T205I, Q229H (n=1)	1	EPI_ISL_2346410	2021-02-15	MRC/UVRI & LSHTM
62	S2Y, Del D3, A12G, R203S, T205I (n=1)	1	EPI_ISL_2346414	2021-03-26	MRC/UVRI & LSHTM
63	S2Y, Del D3, A12V, T205I (n=2)	1	EPI_ISL_2346416	2021-03-28	MRC/UVRI & LSHTM
		2	EPI_ISL_2346417	2021-03-28	MRC/UVRI & LSHTM
64	T205I, T362I (n=1)	1	EPI_ISL_2346430	2021-04-02	MRC/UVRI & LSHTM
65	T205I, D348Y (n=2)	1	EPI_ISL_2346431	2021-04-01	MRC/UVRI & LSHTM
		2	EPI_ISL_2346432	2021-04-02	MRC/UVRI & LSHTM
66	D63G, R203M, D377Y, R385K (n=5)	1	EPI_ISL_1970565	2021-04-26	MRC/UVRI & LSHTM
		2	EPI_ISL_1970567	2021-04-20	MRC/UVRI & LSHTM
		3	EPI_ISL_1970568	2021-04-21	MRC/UVRI & LSHTM
		4	EPI_ISL_3149357	2021-06-24	MRC/UVRI & LSHTM
		5	EPI_ISL_3149429	2021-06-10	MRC/UVRI & LSHTM
67	D63G, R203M, D377Y (n=3)	1	EPI_ISL_1970566	2021-04-25	MRC/UVRI & LSHTM
		2	EPI_ISL_2690481	2021-06-08	MRC/UVRI & LSHTM
		3	EPI_ISL_3149399	2021-06-06	MRC/UVRI & LSHTM
68	S202N, G236V, E367D, P368T (n=1)	1	EPI_ISL_2690455	2021-04-13	MRC/UVRI & LSHTM
69	D3L, R203K, G204R, S235F, T362I (n=1)	1	EPI_ISL_2690450	2021-05-09	MRC/UVRI & LSHTM
70	S2Y, Del D3, A12G, A55S, T205I (n=1)	1	EPI_ISL_2690468	2021-05-12	MRC/UVRI & LSHTM
71	D63G, R203M, G215C, D377Y (n=112)	1	EPI_ISL_3149344	2021-06-08	MRC/UVRI & LSHTM
		2	EPI_ISL_2690479	2021-06-08	MRC/UVRI & LSHTM
		3	EPI_ISL_2690482	2021-06-08	MRC/UVRI & LSHTM
		4	EPI_ISL_2690483	2021-06-08	MRC/UVRI & LSHTM
		5	EPI_ISL_2690484	2021-06-08	MRC/UVRI & LSHTM
		6	EPI_ISL_2690485	2021-06-08	MRC/UVRI & LSHTM
		7	EPI_ISL_2690486	2021-06-08	MRC/UVRI & LSHTM
		8	EPI_ISL_2690487	2021-06-07	MRC/UVRI & LSHTM
		9	EPI_ISL_2690488	2021-06-09	MRC/UVRI & LSHTM
		10	EPI_ISL_3149345	2021-06-04	MRC/UVRI & LSHTM
		11	EPI_ISL_3149346	2021-06-04	MRC/UVRI & LSHTM
		12	EPI_ISL_3149347	2021-06-08	MRC/UVRI & LSHTM
		13	EPI_ISL_2690490	2021-06-08	MRC/UVRI & LSHTM
		14	EPI_ISL_2690491	2021-06-08	MRC/UVRI & LSHTM
		15	EPI_ISL_2690492	2021-06-08	MRC/UVRI & LSHTM
		16	EPI_ISL_3149348	2021-06-08	MRC/UVRI & LSHTM
		17	EPI_ISL_2690493	2021-06-07	MRC/UVRI & LSHTM
		18	EPI_ISL_2690489	2021-06-08	MRC/UVRI & LSHTM
		19	EPI_ISL_2690494	2021-06-15	MRC/UVRI & LSHTM
		20	EPI_ISL_2690495	2021-06-15	MRC/UVRI & LSHTM
		21	EPI_ISL_2690498	2021-06-15	MRC/UVRI & LSHTM
		22	EPI_ISL_2690500	2021-06-15	MRC/UVRI & LSHTM
		23	EPI_ISL_2690502	2021-06-15	MRC/UVRI & LSHTM
		24	EPI_ISL_2690503	2021-06-15	MRC/UVRI & LSHTM
		25	EPI_ISL_2690504	2021-06-15	MRC/UVRI & LSHTM
		26	EPI_ISL_2690505	2021-06-14	MRC/UVRI & LSHTM
		27	EPI_ISL_2690508	2021-06-14	MRC/UVRI & LSHTM
		28	EPI_ISL_2690509	2021-06-15	MRC/UVRI & LSHTM
		29	EPI_ISL_2690511	2021-06-15	MRC/UVRI & LSHTM
		30	EPI_ISL_2690512	2021-06-15	MRC/UVRI & LSHTM
		31	EPI_ISL_2690513	2021-06-15	MRC/UVRI & LSHTM
		32	EPI_ISL_2690506	2021-06-04	MRC/UVRI & LSHTM
		33	EPI_ISL_3149349	2021-06-02	MRC/UVRI & LSHTM
		34	EPI_ISL_3149350	2021-06-02	MRC/UVRI & LSHTM
		35	EPI_ISL_3149351	2021-06-04	MRC/UVRI & LSHTM
		36	EPI_ISL_3149373	2021-06-08	MRC/UVRI & LSHTM
		37	EPI_ISL_3149374	2021-06-08	MRC/UVRI & LSHTM
		38	EPI_ISL_3149375	2021-06-07	MRC/UVRI & LSHTM
		39	EPI_ISL_3149376	2021-06-07	MRC/UVRI & LSHTM
		40	EPI_ISL_3149405	2021-06-16	MRC/UVRI & LSHTM
		41	EPI_ISL_3149407	2021-06-15	MRC/UVRI & LSHTM
		42	EPI_ISL_3149377	2021-06-03	MRC/UVRI & LSHTM
		43	EPI_ISL_3149378	2021-06-03	MRC/UVRI & LSHTM
		44	EPI_ISL_3149379	2021-06-03	MRC/UVRI & LSHTM
		45	EPI_ISL_3149380	2021-06-03	MRC/UVRI & LSHTM
		46	EPI_ISL_3149381	2021-06-03	MRC/UVRI & LSHTM
		47	EPI_ISL_3149382	2021-06-03	MRC/UVRI & LSHTM
		48	EPI_ISL_3149383	2021-06-03	MRC/UVRI & LSHTM
		49	EPI_ISL_3149384	2021-06-03	MRC/UVRI & LSHTM
		50	EPI_ISL_3149385	2021-06-03	MRC/UVRI & LSHTM
		51	EPI_ISL_3149386	2021-06-03	MRC/UVRI & LSHTM
		52	EPI_ISL_3149411	2021-06-14	MRC/UVRI & LSHTM
		53	EPI_ISL_3149412	2021-06-10	MRC/UVRI & LSHTM
		54	EPI_ISL_3149416	2021-06-13	MRC/UVRI & LSHTM
		55	EPI_ISL_3149417	2021-06-09	MRC/UVRI & LSHTM
		56	EPI_ISL_3149419	2021-06-12	MRC/UVRI & LSHTM
		57	EPI_ISL_3149387	2021-06-03	MRC/UVRI & LSHTM
		58	EPI_ISL_3149388	2021-06-03	MRC/UVRI & LSHTM
		59	EPI_ISL_3149389	2021-06-03	MRC/UVRI & LSHTM
		60	EPI_ISL_3149390	2021-06-03	MRC/UVRI & LSHTM
		61	EPI_ISL_3149352	2021-06-23	MRC/UVRI & LSHTM
		62	EPI_ISL_3149353	2021-06-23	MRC/UVRI & LSHTM
		63	EPI_ISL_3149354	2021-06-23	MRC/UVRI & LSHTM
		64	EPI_ISL_3149355	2021-06-23	MRC/UVRI & LSHTM
		65	EPI_ISL_3149356	2021-06-24	MRC/UVRI & LSHTM
		66	EPI_ISL_3149358	2021-06-24	MRC/UVRI & LSHTM
		67	EPI_ISL_3149359	2021-06-24	MRC/UVRI & LSHTM
		68	EPI_ISL_3149360	2021-07-02	MRC/UVRI & LSHTM
		69	EPI_ISL_3149361	2021-07-02	MRC/UVRI & LSHTM
		70	EPI_ISL_3149362	2021-07-01	MRC/UVRI & LSHTM
		71	EPI_ISL_3149363	2021-07-01	MRC/UVRI & LSHTM
		72	EPI_ISL_3149420	2021-06-17	MRC/UVRI & LSHTM
		73	EPI_ISL_3149421	2021-06-10	MRC/UVRI & LSHTM
		74	EPI_ISL_3149391	2021-06-03	MRC/UVRI & LSHTM
		75	EPI_ISL_3149364	2021-06-23	MRC/UVRI & LSHTM
		76	EPI_ISL_3149365	2021-06-23	MRC/UVRI & LSHTM
		77	EPI_ISL_3149367	2021-06-23	MRC/UVRI & LSHTM
		78	EPI_ISL_3149368	2021-06-23	MRC/UVRI & LSHTM
		79	EPI_ISL_3149369	2021-06-24	MRC/UVRI & LSHTM
		80	EPI_ISL_3149371	2021-06-24	MRC/UVRI & LSHTM
		81	EPI_ISL_3149372	2021-06-24	MRC/UVRI & LSHTM
		82	EPI_ISL_3149392	2021-06-03	MRC/UVRI & LSHTM
		83	EPI_ISL_3149393	2021-06-03	MRC/UVRI & LSHTM
		84	EPI_ISL_3149394	2021-06-07	MRC/UVRI & LSHTM
		85	EPI_ISL_3149423	2021-06-10	MRC/UVRI & LSHTM
		86	EPI_ISL_3149424	2021-06-13	MRC/UVRI & LSHTM
		87	EPI_ISL_3149425	2021-06-16	MRC/UVRI & LSHTM
		88	EPI_ISL_3149426	2021-06-10	MRC/UVRI & LSHTM
		89	EPI_ISL_3149427	2021-06-09	MRC/UVRI & LSHTM
		90	EPI_ISL_3149428	2021-06-14	MRC/UVRI & LSHTM
		91	EPI_ISL_3149430	2021-06-14	MRC/UVRI & LSHTM
		92	EPI_ISL_3149431	2021-06-10	MRC/UVRI & LSHTM
		93	EPI_ISL_3149432	2021-06-10	MRC/UVRI & LSHTM
		94	EPI_ISL_3149434	2021-06-14	MRC/UVRI & LSHTM
		95	EPI_ISL_3149435	2021-06-10	MRC/UVRI & LSHTM
		96	EPI_ISL_3149436	2021-06-14	MRC/UVRI & LSHTM
		97	EPI_ISL_3149437	2021-06-14	MRC/UVRI & LSHTM
		98	EPI_ISL_3149438	2021-06-14	MRC/UVRI & LSHTM
		99	EPI_ISL_3149395	2021-06-10	MRC/UVRI & LSHTM
		100	EPI_ISL_3149396	2021-06-06	MRC/UVRI & LSHTM
		101	EPI_ISL_3149397	2021-06-06	MRC/UVRI & LSHTM
		102	EPI_ISL_3149398	2021-06-06	MRC/UVRI & LSHTM
		103	EPI_ISL_3149440	2021-06-14	MRC/UVRI & LSHTM
		104	EPI_ISL_3149441	2021-06-14	MRC/UVRI & LSHTM
		105	EPI_ISL_3149442	2021-06-09	MRC/UVRI & LSHTM
		106	EPI_ISL_3149443	2021-06-14	MRC/UVRI & LSHTM
		107	EPI_ISL_3149444	2021-06-12	MRC/UVRI & LSHTM
		108	EPI_ISL_3149445	2021-06-10	MRC/UVRI & LSHTM
		109	EPI_ISL_3149400	2021-05-29	MRC/UVRI & LSHTM
		110	EPI_ISL_3149401	2021-05-30	MRC/UVRI & LSHTM
		111	EPI_ISL_3149402	2021-05-28	MRC/UVRI & LSHTM
		112	EPI_ISL_3149403	2021-05-30	MRC/UVRI & LSHTM
72	D63G, R203M, G215C, H300Y, D377Y (n=1)	1	EPI_ISL_2690480	2021-06-08	MRC/UVRI & LSHTM
73	S2Y, Del D3, A12G, T205I, K361I (n=1)	1	EPI_ISL_2690476	2021-05-12	MRC/UVRI & LSHTM
74	D63G, N140Y, R203M, G215C, D377Y (n=2)	1	EPI_ISL_2690496	2021-06-15	MRC/UVRI & LSHTM
		2	EPI_ISL_2690497	2021-06-15	MRC/UVRI & LSHTM
75	D63G, A152S, R203M, G215C, D377Y (n=2)	1	EPI_ISL_2690499	2021-06-15	MRC/UVRI & LSHTM
		2	EPI_ISL_2690507	2021-06-14	MRC/UVRI & LSHTM
76	D63G, R203M, G215C, A267T, D377Y (n=1)	1	EPI_ISL_2690510	2021-06-15	MRC/UVRI & LSHTM
77	D63G, R203M, G215C, K373N, D377Y (n=7)	1	EPI_ISL_3149404	2021-06-10	MRC/UVRI & LSHTM
		2	EPI_ISL_3149406	2021-06-11	MRC/UVRI & LSHTM
		3	EPI_ISL_3149409	2021-06-11	MRC/UVRI & LSHTM
		4	EPI_ISL_3149410	2021-06-12	MRC/UVRI & LSHTM
		5	EPI_ISL_3149413	2021-06-13	MRC/UVRI & LSHTM
		6	EPI_ISL_3149414	2021-06-16	MRC/UVRI & LSHTM
		7	EPI_ISL_3149415	2021-06-11	MRC/UVRI & LSHTM
78	D63G, R203M, G215C, E365L, K373N, D377Y (n=1)	1	EPI_ISL_3149418	2021-06-10	MRC/UVRI & LSHTM
79	D63G, R203M, G215C, P326S, D377Y (n=1)	1	EPI_ISL_3149370	2021-06-24	MRC/UVRI & LSHTM
80	R203M, G215C, D377Y (n=1)	1	EPI_ISL_3149433	2021-06-14	MRC/UVRI & LSHTM
81	S2Y, Del D3, A12G, G215C (n=1)	1	EPI_ISL_3149439	2021-06-14	MRC/UVRI & LSHTM
